# Supplementary material for: Sequence-directed covalent protein–RNA linkages in a single step using engineered HUH-tags
Source: Nucleic Acids Res. 2026 Jun 3;54(10):gkag517. doi: 10.1093/nar/gkag517 (PMC13231165; doi:10.1093/nar/gkag517)
Supplement: gkag517_Supplemental_Files [file gkag517_supplemental_files.zip]

Archive with 2 entries (2 files):
- HUHRNA_SI_R3F.pdf
- HUH_RNA_NGS supporting data.xlsx
