# Supplementary material for: Sequence-directed covalent protein–RNA linkages in a single step using engineered HUH-tags
Source: Nucleic Acids Res. 2026 Jun 3;54(10):gkag517. doi: 10.1093/nar/gkag517 (PMC13231165; doi:10.1093/nar/gkag517)
Supplement: gkag517_Supplemental_Files [file gkag517_supplemental_files.zip › HUH_RNA_NGS supporting data.xlsx]

## Sheet: PCV2_PercentReductions HUHseq
k-mer #	kmers	WT_High_Mean	WT_Low_Mean	E1_High_Mean	E1_Low_Mean	E2_High_Mean	E2_Low_Mean
1	AAAAAAAAC	0	0	75.6148	0	58.1967	0
2	AAAAAACAC	0	0	0	0	0	0
3	AAAAAAGAC	96.9407	0	82.0268	0	68.26	0
4	AAAAAATAC	96.2733	0	96.0663	0	85.5072	0
5	AAAAACAAC	47.04	0	87.84	0	73.76	0
6	AAAAACCAC	0	0	78.5137	0	68.336	0
7	AAAAACGAC	65.5763	0	80.3738	0	70.405	0
8	AAAAACTAC	98.0545	0	95.3307	0	95.5253	0
9	AAAAAGAAC	0	0	73.2777	0	65.3445	0
10	AAAAAGCAC	0	0	0	0	0	0
11	AAAAAGGAC	92.7803	0	81.7204	0	73.7327	0
12	AAAAAGTAC	96.2302	0	91.6667	0	84.9206	0
13	AAAAATAAC	66.4	0	88.2	0	78.6	0
14	AAAAATCAC	0	0	0	0	0	0
15	AAAAATGAC	91.6828	0	80.6576	0	70.793	0
16	AAAAATTAC	98.0723	0	95.1807	0	91.5663	0
17	AAAACAAAC	0	0	81.6923	0	75.0769	0
18	AAAACACAC	0	0	0	0	34.8548	0
19	AAAACAGAC	0	0	74.5068	0	70.5615	0
20	AAAACATAC	95.1907	0	94.5274	0	92.5373	0
21	AAAACCAAC	58.689	0	90.5488	0	80.6402	0
22	AAAACCCAC	33.0496	0	86.383	0	74.4681	0
23	AAAACCGAC	20.3274	0	84.8568	0	80.9004	0
24	AAAACCTAC	97.4638	0	97.2826	0	93.6594	0
25	AAAACGAAC	0	0	79.4872	0	71.7949	0
26	AAAACGCAC	0	0	0	0	0	0
27	AAAACGGAC	0	0	78.7202	0	69.9405	0
28	AAAACGTAC	44.3038	0	93.1962	0	86.2342	0
29	AAAACTAAC	42.5891	0	89.1182	0	79.3621	0
30	AAAACTCAC	0	0	30.1109	0	40.2536	0
31	AAAACTGAC	31.1412	0	74.4681	0	75.2418	0
32	AAAACTTAC	97.4895	0	98.954	0	97.2803	0
33	AAAAGAAAC	0	0	79.5761	0	74.1811	0
34	AAAAGACAC	0	0	32.23	0	60.2787	0
35	AAAAGAGAC	92.915	0	83.6032	0	74.8988	0
36	AAAAGATAC	78.337	0	88.8403	0	86.2144	0
37	AAAAGCAAC	0	0	80.9449	0	69.4488	0
38	AAAAGCCAC	0	0	0	0	0	0
39	AAAAGCGAC	0	0	57.9681	0	40.0398	0
40	AAAAGCTAC	97.6534	0	93.5018	0	89.7112	0
41	AAAAGGAAC	0	0	77.2242	0	75.6228	0
42	AAAAGGCAC	0	0	0	0	0	0
43	AAAAGGGAC	22.7941	0	80.4412	0	66.9118	0
44	AAAAGGTAC	0	0	89.6721	0	81.1475	0
45	AAAAGTAAC	81.8644	0	90.1695	0	84.5763	0
46	AAAAGTCAC	0	0	41.6129	0	8.70968	0
47	AAAAGTGAC	95.66	0	87.1609	0	78.8427	0
48	AAAAGTTAC	98.4749	0	94.9891	0	95.207	0
49	AAAATAAAC	0	0	81.203	0	68.609	0
50	AAAATACAC	0	0	0	0	11.6928	0
51	AAAATAGAC	0	0	71.4286	0	57.9592	0
52	AAAATATAC	96.9349	0	97.318	0	91.3793	0
53	AAAATCAAC	27.6667	0	84.3333	0	75	0
54	AAAATCCAC	0	0	0	0	0	0
55	AAAATCGAC	0	0	5.00835	0	59.9332	0
56	AAAATCTAC	97.381	0	95.4762	0	87.619	0
57	AAAATGAAC	0	0	75.7511	0	65.6652	0
58	AAAATGCAC	0	0	0	0	0	0
59	AAAATGGAC	0	0	73.0216	0	58.4532	0
60	AAAATGTAC	92.9006	0	93.3063	0	81.5416	0
61	AAAATTAAC	44.4196	0	85.9375	0	73.4375	0
62	AAAATTCAC	0	0	65.9813	0	77.757	0
63	AAAATTGAC	25.9023	0	75.5839	0	64.3312	0
64	AAAATTTAC	98.2412	0	96.4824	0	92.9648	0
65	AAACAAAAC	0	0	76.0757	0	72.2892	0
66	AAACAACAC	0	0	0	0	63.4183	0
67	AAACAAGAC	0	0	72.788	0	73.4558	0
68	AAACAATAC	94.3015	0	89.5221	0	85.6618	0
69	AAACACAAC	0	0	86.4542	0	79.9469	0
70	AAACACCAC	0	0	76.3485	0	73.1674	0
71	AAACACGAC	0	0	64.5015	0	74.7734	0
72	AAACACTAC	96.4968	0	94.586	0	90.1274	0
73	AAACAGAAC	0	0	73.4201	0	72.8625	0
74	AAACAGCAC	0	12.8676	0	0	0	0
75	AAACAGGAC	0	0	80.1788	0	71.237	0
76	AAACAGTAC	84.7176	0	87.3754	0	81.5615	0
77	AAACATAAC	13.354	0	88.0435	0	84.9379	0
78	AAACATCAC	0	0	0	0	0	0
79	AAACATGAC	0	0	81.1784	0	77.5777	0
80	AAACATTAC	98.4762	0	95.0476	0	95.619	0
81	AAACCAAAC	0	0	87.874	0	75.5906	0
82	AAACCACAC	0	0	81.1497	0	71.3904	0
83	AAACCAGAC	34.8974	0	88.8563	0	77.566	0
84	AAACCATAC	34.9693	0	91.5644	0	78.9877	0
85	AAACCCAAC	64.6597	0	92.4084	0	81.2827	0
86	AAACCCCAC	0	0	83.9552	0	52.8607	0
87	AAACCCGAC	23.2493	0	86.6947	0	75.6303	0
88	AAACCCTAC	71.567	0	91.5994	0	84.8142	0
89	AAACCGAAC	0	0	89.6747	0	79.7737	0
90	AAACCGCAC	0	0	62.3472	0	0	0
91	AAACCGGAC	13.5392	0	88.0048	0	73.9905	0
92	AAACCGTAC	0.414365	0	88.8122	0	82.1823	0
93	AAACCTAAC	47.8632	0	94.0171	0	82.735	0
94	AAACCTCAC	0	0	83.6672	0	70.416	0
95	AAACCTGAC	65.1613	0	91.129	0	82.2581	0
96	AAACCTTAC	94.7826	0	96.3043	0	85.6522	0
97	AAACGAAAC	37.6736	0	83.3333	0	73.6111	0
98	AAACGACAC	88.5714	0	8.57143	0	62.8571	0
99	AAACGAGAC	38.9365	0	74.7856	0	79.2453	0
100	AAACGATAC	97.1581	0	86.5009	0	84.9023	0
101	AAACGCAAC	0	0	80.6763	0	76.9726	0
102	AAACGCCAC	63.0376	0	0	0	15.0538	0
103	AAACGCGAC	0	0	9.14397	0	73.3463	0
104	AAACGCTAC	93.7943	0	91.3121	0	86.1702	0
105	AAACGGAAC	98.2222	0	82.8148	0	77.6296	0
106	AAACGGCAC	91.119	0	0	0	0	0
107	AAACGGGAC	97.8934	0	75.0929	0	72.6146	0
108	AAACGGTAC	98.9957	0	85.9397	0	80.9182	0
109	AAACGTAAC	66.6176	0	91.4706	0	83.3824	0
110	AAACGTCAC	92.9708	0	29.7082	0	65.5172	0
111	AAACGTGAC	45.677	0	80.9135	0	78.1403	0
112	AAACGTTAC	98.1067	0	97.2461	0	95.8692	0
113	AAACTAAAC	0	0	75.8945	0	78.9077	0
114	AAACTACAC	0	0	0	0	69.1223	0
115	AAACTAGAC	70.5637	0	84.1336	0	76.4092	0
116	AAACTATAC	72.3044	0	91.5433	0	84.3552	0
117	AAACTCAAC	0	0	88.9816	0	79.9666	0
118	AAACTCCAC	0	0	0	0	0	0
119	AAACTCGAC	84.0774	0	88.0952	0	84.375	0
120	AAACTCTAC	94.2918	0	92.389	0	83.9323	0
121	AAACTGAAC	0	0	78.7992	0	77.2983	0
122	AAACTGCAC	0	0	0	0	8.40787	0
123	AAACTGGAC	52.8926	0	85.124	0	83.4711	0
124	AAACTGTAC	53.9326	0	87.0787	0	79.7753	0
125	AAACTTAAC	0	0	89.9083	0	78.8991	0
126	AAACTTCAC	0	0	82.7652	0	78.4091	0
127	AAACTTGAC	88.5496	0	86.2595	0	82.0611	0
128	AAACTTTAC	97.669	0	93.2401	0	93.9394	0
129	AAAGAAAAC	0	0	87.0229	0	68.8931	0
130	AAAGAACAC	0	0	0	0	1.9573	0
131	AAAGAAGAC	0	0	71.4583	0	63.5417	0
132	AAAGAATAC	0	0	85.6016	0	75.9369	0
133	AAAGACAAC	0	0	85.1613	0	75.9677	0
134	AAAGACCAC	0	0	76.8882	0	71.2991	0
135	AAAGACGAC	0	0	50.3759	0	64.6617	0
136	AAAGACTAC	0	0	90.5222	0	87.8143	0
137	AAAGAGAAC	0	0	78.6957	0	61.3043	0
138	AAAGAGCAC	0	0	0	0	0	0
139	AAAGAGGAC	0	0	79.0164	0	61.4754	0
140	AAAGAGTAC	54.4747	0	85.4086	0	70.428	0
141	AAAGATAAC	0	0	86.6795	0	71.2355	0
142	AAAGATCAC	0	0	0	0	0	0
143	AAAGATGAC	0	0	74.5223	0	63.9066	0
144	AAAGATTAC	91.61	0	93.424	0	90.2494	0
145	AAAGCAAAC	0	0	82.2888	0	67.8474	0
146	AAAGCACAC	0	0	0	0	0	0
147	AAAGCAGAC	0	0	68.6275	0	47.6621	0
148	AAAGCATAC	0	0	86.2661	0	70.3863	0
149	AAAGCCAAC	0	0	83.2933	0	72.9567	0
150	AAAGCCCAC	0	0	0	0	0	0
151	AAAGCCGAC	0	0	47.6744	0	39.2442	0
152	AAAGCCTAC	0	0	84.9684	0	73.7342	0
153	AAAGCGAAC	0	0	77.2881	0	53.0508	0
154	AAAGCGCAC	0	25.6881	0	17.4312	0	26.6055
155	AAAGCGGAC	25.2149	0	0	0	0	0
156	AAAGCGTAC	0	0	64.8789	0	48.6159	0
157	AAAGCTAAC	0	0	85.8156	0	75.5319	0
158	AAAGCTCAC	0	0	10.1375	0	0	0
159	AAAGCTGAC	0	0	73.0627	0	59.2251	0
160	AAAGCTTAC	97.271	0	93.3723	0	83.8207	0
161	AAAGGAAAC	55.7491	0	79.9652	0	64.9826	0
162	AAAGGACAC	97.9688	0	0	0	40.625	0
163	AAAGGAGAC	70.483	0	68.5152	0	52.5939	0
164	AAAGGATAC	97.5042	0	85.025	0	79.8669	0
165	AAAGGCAAC	49.7555	0	83.7408	0	68.7042	0
166	AAAGGCCAC	97.8035	0	0	0	0	0
167	AAAGGCGAC	46.9697	0	0	0	0	0
168	AAAGGCTAC	97.9266	0	80.2233	0	78.3094	0
169	AAAGGGAAC	95.0464	0	73.065	0	64.5511	0
170	AAAGGGCAC	92.9178	0	0	0	0	0
171	AAAGGGGAC	97.543	15.7862	43.7346	2.2113	43.4889	0
172	AAAGGGTAC	97.8495	0	74.808	0	66.2058	0
173	AAAGGTAAC	74.8377	0	83.4416	0	77.4351	0
174	AAAGGTCAC	98.3648	0	5.91195	0	0	0
175	AAAGGTGAC	78.2609	0	74.4348	0	64.1739	0
176	AAAGGTTAC	98.2729	0	90.1554	0	86.8739	0
177	AAAGTAAAC	0	0	81.2609	0	69.1769	0
178	AAAGTACAC	0	0	50	0	60.6154	0
179	AAAGTAGAC	0	0	66.092	0	53.6398	0
180	AAAGTATAC	0	0	82.5558	0	75.4564	0
181	AAAGTCAAC	0	0	84.0062	0	68.4783	0
182	AAAGTCCAC	0	0	60.1493	0	0	0
183	AAAGTCGAC	0	0	0	0	38.3538	0
184	AAAGTCTAC	0	0	92.8155	0	81.5534	0
185	AAAGTGAAC	0	0	79.6715	0	67.5565	0
186	AAAGTGCAC	0	0	0	0	0	0
187	AAAGTGGAC	0	0	62.5616	0	43.8424	0
188	AAAGTGTAC	0	0	84.9662	0	77.3649	0
189	AAAGTTAAC	0	0	87.963	0	77.037	0
190	AAAGTTCAC	0	0	83.8213	0	79.5069	0
191	AAAGTTGAC	0	0	74.7475	0	61.6162	0
192	AAAGTTTAC	93.5345	0	93.9655	0	84.0517	0
193	AAATAAAAC	89.7059	0	87.605	0	73.3193	0
194	AAATAACAC	0	0	63.738	0	65.9744	0
195	AAATAAGAC	92.9104	0	88.4328	0	80.7836	0
196	AAATAATAC	95.825	13.5189	96.8191	25.2485	94.0358	36.3817
197	AAATACAAC	97.7113	0	95.4225	0	93.4859	0
198	AAATACCAC	94.6945	0	89.0675	0	82.9582	0
199	AAATACGAC	81.431	0	86.7121	0	81.7717	0
200	AAATACTAC	97.1861	14.2857	97.619	32.2511	98.7013	34.8485
201	AAATAGAAC	87.3444	0	89.4191	0	79.2531	0
202	AAATAGCAC	0	0	0	0	0	0
203	AAATAGGAC	91.921	0	88.1508	0	76.1221	0
204	AAATAGTAC	94.4798	13.3758	95.966	14.2251	92.3567	14.0127
205	AAATATAAC	99.187	0	95.122	0	89.2276	0
206	AAATATCAC	93.3453	0	87.9496	0	76.4388	0
207	AAATATGAC	94.7137	0	87.4449	0	74.6696	0
208	AAATATTAC	94.8718	49.6795	95.7265	53.4188	88.2479	59.4017
209	AAATCAAAC	41.9521	0	84.7603	0	76.8836	0
210	AAATCACAC	63.6628	0	87.064	0	81.8314	0
211	AAATCAGAC	88.2051	0	84.2735	0	66.1538	0
212	AAATCATAC	97.8984	0	96.4974	0	92.9947	0
213	AAATCCAAC	96.0177	0	93.3628	0	86.4307	0
214	AAATCCCAC	82.8054	0	88.3861	0	83.5596	0
215	AAATCCGAC	95.5385	0	86.7692	0	67.8462	0
216	AAATCCTAC	97.1209	0	97.3129	0	95.0096	0
217	AAATCGAAC	0	0	82.7883	0	77.2806	0
218	AAATCGCAC	0	0	48.7179	0	0	0
219	AAATCGGAC	90.5866	0	84.8568	0	73.397	0
220	AAATCGTAC	97.4003	0	95.1473	0	94.2808	0
221	AAATCTAAC	98.5507	0	94.824	0	82.8157	0
222	AAATCTCAC	97.6234	0	95.4296	0	93.2358	0
223	AAATCTGAC	97.1645	0	90.3592	0	83.3648	0
224	AAATCTTAC	95.9135	0	96.1538	3.125	92.0673	3.60577
225	AAATGAAAC	97.7131	0	93.9709	0	88.1497	0
226	AAATGACAC	94.4348	0	62.087	0	69.2174	0
227	AAATGAGAC	72.2222	0	83.5391	0	68.7243	0
228	AAATGATAC	97.1922	0	97.6242	4.31965	95.6803	6.04752
229	AAATGCAAC	99.0909	0	96.3636	0	94.8485	0
230	AAATGCCAC	82.2069	0	53.3793	0	45.2414	0
231	AAATGCGAC	24.1379	0	81.2069	0	72.7586	0
232	AAATGCTAC	98.1707	0	97.1545	5.0813	97.1545	16.0569
233	AAATGGAAC	97.7586	0	92.069	0	87.4138	0
234	AAATGGCAC	87.664	0	0	0	0	0
235	AAATGGGAC	98.4658	9.41423	82.5662	0	75.5927	0
236	AAATGGTAC	96.8543	0	97.351	2.31788	93.8742	15.0662
237	AAATGTAAC	97.8682	0	95.7364	0	95.7364	0
238	AAATGTCAC	95.6303	0	80.5042	0	72.605	0
239	AAATGTGAC	88.7814	0	89.7485	0	81.2379	0
240	AAATGTTAC	94.0937	33.0957	95.723	42.7699	95.723	40.9369
241	AAATTAAAC	94.9597	0	90.9274	0	81.6532	0
242	AAATTACAC	0	0	77.0992	0	80.1527	0
243	AAATTAGAC	81.4898	0	80.5869	0	67.9458	0
244	AAATTATAC	97.3995	0	97.3995	0	93.617	0
245	AAATTCAAC	98.0806	0	94.4338	0	94.2418	0
246	AAATTCCAC	95.4635	0	93.6884	0	80.6706	0
247	AAATTCGAC	87.5	0	81.7708	0	84.0278	0
248	AAATTCTAC	99.0991	0	99.0991	3.37838	97.2973	12.1622
249	AAATTGAAC	83.9367	0	89.5928	0	79.8643	0
250	AAATTGCAC	0	0	0	0	6.13288	0
251	AAATTGGAC	79.187	0	81.3008	0	74.6341	0
252	AAATTGTAC	97.0085	0	96.7949	0	93.3761	0
253	AAATTTAAC	97.5336	0	93.9462	0	83.1839	0
254	AAATTTCAC	94.4072	0	95.5257	0	93.736	0
255	AAATTTGAC	96.1631	0	88.9688	0	79.3765	0
256	AAATTTTAC	96.3542	0	98.1771	12.7604	95.0521	22.3958
257	AACAAAAAC	0	0	77.425	0	78.836	0
258	AACAAACAC	0	0	12.4372	0	74.2462	0
259	AACAAAGAC	96.4169	0	79.316	0	77.8502	0
260	AACAAATAC	97.83	0	89.5118	0	86.0759	0
261	AACAACAAC	63.6005	0	89.2247	0	82.523	0
262	AACAACCAC	0	0	86.2872	0	81.1125	0
263	AACAACGAC	79.726	0	49.4521	0	75.0685	0
264	AACAACTAC	98.5413	0	94.3274	0	89.3031	0
265	AACAAGAAC	0	0	82.266	0	81.1166	0
266	AACAAGCAC	0	0	0	0	51.6937	0
267	AACAAGGAC	96.3612	0	84.097	0	79.6496	0
268	AACAAGTAC	97.4662	0	91.5541	0	83.6149	0
269	AACAATAAC	80.1786	0	90.5357	0	85.1786	0
270	AACAATCAC	0	0	17.3315	0	72.6272	0
271	AACAATGAC	92.9947	0	83.5377	0	77.9335	0
272	AACAATTAC	98.8593	0	97.1483	0	96.5779	0
273	AACACAAAC	0	0	82.9341	0	81.5868	0
274	AACACACAC	0	0	32.5387	0	72.944	0
275	AACACAGAC	0	0	74.7956	0	73.842	0
276	AACACATAC	98.3308	0	88.3156	0	79.5144	0
277	AACACCAAC	61.9664	0	90.2975	0	83.9586	0
278	AACACCCAC	0	0	83.9041	0	75.7991	0
279	AACACCGAC	31.2732	0	86.403	0	79.3572	0
280	AACACCTAC	98.2265	0	94.9523	0	85.1296	0
281	AACACGAAC	0	0	81.4921	0	78.9096	0
282	AACACGCAC	0	0	0	0	47.619	0
283	AACACGGAC	0	0	72.75	0	78.5	0
284	AACACGTAC	85.6115	0	82.1583	0	82.8777	0
285	AACACTAAC	70.8333	0	90.6667	0	82.6667	0
286	AACACTCAC	0	0	49.017	0	72.7392	0
287	AACACTGAC	53.0547	0	80.2251	0	84.0836	0
288	AACACTTAC	98.3784	0	96.036	0	93.8739	0
289	AACAGAAAC	5.95611	0	83.5423	0	84.6395	0
290	AACAGACAC	0	0	20.527	0	72.3994	0
291	AACAGAGAC	96.8858	0	83.218	0	79.2388	0
292	AACAGATAC	97.0414	0	88.7574	0	81.0651	0
293	AACAGCAAC	60.0829	0	81.6298	0	79.8343	0
294	AACAGCCAC	0	0	0	0	50.8287	0
295	AACAGCGAC	43.9141	10.5012	5.72792	6.20525	58.9499	0
296	AACAGCTAC	98.7203	0	90.4936	0	83.5466	0
297	AACAGGAAC	0	0	81.728	0	81.8697	0
298	AACAGGCAC	0	0	0	0	65.7512	0
299	AACAGGGAC	61.0127	0	76.0759	0	78.6076	0
300	AACAGGTAC	39.4309	0	84.6883	0	86.7209	0
301	AACAGTAAC	95.0769	0	89.5385	0	81.6923	0
302	AACAGTCAC	0	0	31.6667	0	76.6667	0
303	AACAGTGAC	97.7236	0	81.4634	0	84.2276	0
304	AACAGTTAC	99.3266	0	95.2862	0	94.2761	0
305	AACATAAAC	0	0	83.9572	0	78.0749	0
306	AACATACAC	0	0	36.5651	0	77.5623	0
307	AACATAGAC	31.0051	0	73.4242	0	74.7871	0
308	AACATATAC	97.8022	0	90.1099	0	79.4872	0
309	AACATCAAC	61.4641	0	87.1547	0	83.9779	0
310	AACATCCAC	0	0	0	0	0	0
311	AACATCGAC	0	0	42.9498	0	76.013	0
312	AACATCTAC	98.7741	0	91.944	0	86.3398	0
313	AACATGAAC	0	0	83.4725	0	87.3122	0
314	AACATGCAC	0	0	0	0	71.8093	0
315	AACATGGAC	18.6728	0	61.5741	0	77.1605	0
316	AACATGTAC	97.7456	0	87.9227	0	85.9903	0
317	AACATTAAC	78.8707	0	91.8033	0	83.9709	0
318	AACATTCAC	0	0	0	0	73.7578	0
319	AACATTGAC	67.8182	0	78.7273	0	78.7273	0
320	AACATTTAC	98.7952	0	96.5863	0	93.5743	0
321	AACCAAAAC	62.3604	0	92.6635	0	83.2536	0
322	AACCAACAC	67.2652	0	89.5028	0	79.8343	0
323	AACCAAGAC	89.2261	0	94.2337	0	82.5493	0
324	AACCAATAC	98.7013	0	93.6688	0	85.3896	0
325	AACCACAAC	85.3629	0	95.326	0	88.6839	0
326	AACCACCAC	58.9474	0	92.7632	0	85.2632	0
327	AACCACGAC	77.9974	0	94.0711	0	81.2912	0
328	AACCACTAC	98.6928	0	95.098	0	85.2941	0
329	AACCAGAAC	78.3784	0	95.6456	0	86.7868	0
330	AACCAGCAC	88.0878	28.5266	93.1034	0	87.4608	0
331	AACCAGGAC	89.1626	0	92.1182	0	84.1133	0
332	AACCAGTAC	98.1375	0	94.5559	0	89.1117	0
333	AACCATAAC	93.6306	0	95.3822	0	87.5796	0
334	AACCATCAC	61.5789	0	91.0526	0	84.9123	0
335	AACCATGAC	93.5241	0	95.7831	0	84.6386	0
336	AACCATTAC	98.4934	0	97.1751	0	92.2787	0
337	AACCCAAAC	66.8367	0	95.0255	0	88.3929	0
338	AACCCACAC	84.4714	0	92.6211	0	87.3348	0
339	AACCCAGAC	90.3351	0	95.7474	0	86.0825	0
340	AACCCATAC	96.7699	0	94.3472	0	88.5599	0
341	AACCCCAAC	93.0788	0	94.0334	0	89.7375	0
342	AACCCCCAC	73.8144	0	91.7526	0	83.6082	0
343	AACCCCGAC	95.2542	0	95.5932	0	87.0056	0
344	AACCCCTAC	97.8437	0	95.8221	0	87.7358	0
345	AACCCGAAC	55.5556	0	93.3604	0	87.2629	0
346	AACCCGCAC	86.965	0	91.2451	0	86.7704	0
347	AACCCGGAC	83.9912	0	92.3246	0	85.636	0
348	AACCCGTAC	92.4906	0	96.1202	0	87.4844	0
349	AACCCTAAC	95.0156	0	96.2617	0	89.7196	0
350	AACCCTCAC	86.1386	0	92.698	0	88.6139	0
351	AACCCTGAC	95.8092	0	94.0751	0	84.8266	0
352	AACCCTTAC	98.7034	0	96.1102	0	92.2204	0
353	AACCGAAAC	74.0088	0	91.1894	0	85.6094	0
354	AACCGACAC	44.9624	0	87.6692	0	85.8647	0
355	AACCGAGAC	76.0204	0	83.8435	0	80.7823	0
356	AACCGATAC	98.3077	0	93.3846	0	86.3077	0
357	AACCGCAAC	62.5731	0	94.152	0	86.6959	0
358	AACCGCCAC	29.1723	0	87.924	0	86.1601	0
359	AACCGCGAC	81.1388	7.11744	90.9253	0.177936	89.3238	0
360	AACCGCTAC	97.3832	0	94.5794	0	88.785	0
361	AACCGGAAC	81.761	0	92.0755	0	88.0503	0
362	AACCGGCAC	64.0986	0	86.7488	0	76.5794	0
363	AACCGGGAC	83.3333	0	91.088	0	82.7546	0
364	AACCGGTAC	98.3811	0	93.5243	0	86.7995	0
365	AACCGTAAC	91.3947	0	94.8071	0	87.9822	0
366	AACCGTCAC	53.7107	0	88.0503	0	86.1635	0
367	AACCGTGAC	98.2019	0	93.7759	0	85.7538	0
368	AACCGTTAC	99.3631	0	96.0191	0	93.1529	0
369	AACCTAAAC	77.3973	0	94.6918	0	85.7877	0
370	AACCTACAC	69.8813	0	91.8398	0	79.822	0
371	AACCTAGAC	93.9245	0	90.4762	0	86.0427	0
372	AACCTATAC	98.2922	0	92.7894	0	85.9583	0
373	AACCTCAAC	90.2266	0	94.051	0	87.5354	0
374	AACCTCCAC	57.7348	0	89.779	0	71.547	0
375	AACCTCGAC	94.9054	0	94.7598	0	89.5197	0
376	AACCTCTAC	99.0942	0	96.558	0	88.7681	0
377	AACCTGAAC	75.9358	0	92.8699	0	90.7308	0
378	AACCTGCAC	69.4491	0	86.4775	0	79.7997	0
379	AACCTGGAC	90.2089	0	92.2977	0	86.8146	0
380	AACCTGTAC	98.1567	0	93.0876	0	83.7174	0
381	AACCTTAAC	95.0617	0	95.2381	0	84.127	0
382	AACCTTCAC	68.4713	0	92.1975	0	82.0064	0
383	AACCTTGAC	96.2264	0	94.6827	0	81.9897	0
384	AACCTTTAC	98.7124	0	95.7082	0	92.7039	0
385	AACGAAAAC	0	0	79.8347	0	79.0083	0
386	AACGAACAC	0	0	0	0	70.997	0
387	AACGAAGAC	0	0	0	0	0	0
388	AACGAATAC	94.382	0	86.3296	0	80.8989	0
389	AACGACAAC	27.3469	0	85.7143	0	83.5374	0
390	AACGACCAC	0	0	55.0318	0	78.0892	0
391	AACGACGAC	0	0	39.0719	0	75	0
392	AACGACTAC	95.6522	0	89.1304	0	83.7793	0
393	AACGAGAAC	0	0	77.7184	0	81.4617	0
394	AACGAGCAC	0	0	0	0	49.28	0
395	AACGAGGAC	3.01659	0	75.8673	0	77.3756	0
396	AACGAGTAC	89.4737	0	78.2456	0	84.5614	0
397	AACGATAAC	58.1784	0	85.6877	0	83.6431	0
398	AACGATCAC	0	0	8.48	0	67.68	0
399	AACGATGAC	15.735	0	69.9793	0	79.089	0
400	AACGATTAC	99.389	0	93.0754	0	89.613	0
401	AACGCAAAC	0	0	87.064	0	76.7442	0
402	AACGCACAC	0	16.0759	0	0	0	0
403	AACGCAGAC	0	0	2.41546	0	35.2657	0
404	AACGCATAC	9.63455	0	80.2326	0	77.2425	0
405	AACGCCAAC	0	0	82.5352	0	81.2676	0
406	AACGCCCAC	0	0	0	0	53.1664	0
407	AACGCCGAC	0	0	61.25	0	73.5938	0
408	AACGCCTAC	79.2169	0	87.8012	0	83.7349	0
409	AACGCGAAC	0	0	87.8683	0	83.5355	0
410	AACGCGCAC	0	48.4	0	22.4	0	21.6
411	AACGCGGAC	0.911854	9.27052	69.3009	0	75.9878	0
412	AACGCGTAC	6.22711	0	73.9927	0	78.7546	0
413	AACGCTAAC	57.5707	0	89.3511	0	83.3611	0
414	AACGCTCAC	33.3925	0	50.6217	0	73.357	0
415	AACGCTGAC	25.7713	0	76.0436	0	78.5844	0
416	AACGCTTAC	96.5932	0	92.1844	0	83.9679	0
417	AACGGAAAC	33.9213	0	82.0896	0	81.6825	0
418	AACGGACAC	45.6996	0	7.70218	0	72.1438	0
419	AACGGAGAC	18.8383	0	0	0	37.8336	0
420	AACGGATAC	95.5626	0	85.103	0	84.7861	0
421	AACGGCAAC	31.3622	0	79.7254	0	82.2598	0
422	AACGGCCAC	28.3859	0	0	0	72.5417	0
423	AACGGCGAC	0	12.8041	0	0	72.7273	0
424	AACGGCTAC	92.7083	0	85.4167	0	85.1562	0
425	AACGGGAAC	69.0621	0.426309	80.7552	0	80.268	0
426	AACGGGCAC	0	7.2314	0	0	57.7135	0
427	AACGGGGAC	54.4835	11.975	53.689	0	76.1635	0
428	AACGGGTAC	96.2733	6.8323	77.5155	0.124224	83.354	0
429	AACGGTAAC	86.9837	0	84.7309	0	84.7309	0
430	AACGGTCAC	81.4103	4.16667	11.6453	0	75.9615	0
431	AACGGTGAC	76.506	0	70.7831	0	81.1747	0
432	AACGGTTAC	98.3359	0	92.1331	0	85.174	0
433	AACGTAAAC	0	0	88.2979	0	79.9392	0
434	AACGTACAC	7.92768	0	58.5535	0	77.886	0
435	AACGTAGAC	0	0	0	0	34.1584	0
436	AACGTATAC	84.4884	0	85.8086	0	84.6535	0
437	AACGTCAAC	43.7666	0	83.687	0	80.9019	0
438	AACGTCCAC	7.53589	0	0	0	0	0
439	AACGTCGAC	34.5312	0	24.8437	0	66.4062	0
440	AACGTCTAC	96.6667	0	91.3636	0	83.9394	0
441	AACGTGAAC	4.69484	0	78.7167	0	85.2895	0
442	AACGTGCAC	0	0.612245	0	0	59.3197	0
443	AACGTGGAC	3.53607	8.76945	69.3069	1.69731	74.2574	0
444	AACGTGTAC	77.2263	0	85.9854	0	86.2774	0
445	AACGTTAAC	66.4452	0	88.206	0	88.206	0
446	AACGTTCAC	61.4568	0	63.8847	0	77.997	0
447	AACGTTGAC	67.0251	4.83871	76.5233	0	82.4373	0
448	AACGTTTAC	97.8764	0	91.1197	0	87.2587	0
449	AACTAAAAC	97.8022	0	93.5897	0	88.8278	0
450	AACTAACAC	94.7541	0	67.0492	0	75.5738	0
451	AACTAAGAC	98.4642	0	85.8362	0	83.2765	0
452	AACTAATAC	96.5235	43.2515	97.955	2.45399	98.364	17.9959
453	AACTACAAC	99.2212	0	97.0405	0	92.8349	0
454	AACTACCAC	99.2764	0	91.8958	0	85.2388	0
455	AACTACGAC	98.527	0	86.252	0	82.3241	0
456	AACTACTAC	97.8062	57.7697	99.0859	26.8739	98.7203	31.6271
457	AACTAGAAC	97.5	0	91.1538	0	85.1923	0
458	AACTAGCAC	23.7013	0	26.1364	0	72.0779	0
459	AACTAGGAC	97.3254	0	87.37	0	85.8841	0
460	AACTAGTAC	95.122	39.212	97.9362	9.38086	98.6867	21.7636
461	AACTATAAC	98.4547	0	96.468	0	96.2472	0
462	AACTATCAC	97.9557	0	84.3271	0	79.7274	0
463	AACTATGAC	97.7011	0	88.5057	0	87.1648	0
464	AACTATTAC	92.2078	87.987	98.7013	49.3506	98.4848	51.5152
465	AACTCAAAC	97.5794	0	88.5023	0	81.2405	0
466	AACTCACAC	95.9318	0	80.7087	0	85.4331	0
467	AACTCAGAC	97.4803	0	82.2047	0	80.4724	0
468	AACTCATAC	96.944	0	99.1511	0	96.944	0
469	AACTCCAAC	98.9583	0	93.75	0	92.5595	0
470	AACTCCCAC	98.8943	0	84.8894	0	85.8722	0
471	AACTCCGAC	97.5104	0	87.2752	0	80.3596	0
472	AACTCCTAC	99.2366	0	97.5191	0	97.3282	0
473	AACTCGAAC	93.9935	0	87.5	0	84.9026	0
474	AACTCGCAC	90.7115	0	54.9407	0	74.3083	0
475	AACTCGGAC	97.344	0	87.1182	0	82.8685	0
476	AACTCGTAC	98.5413	0	97.4068	0	95.9481	0
477	AACTCTAAC	98.3364	0	96.488	0	92.0518	0
478	AACTCTCAC	98.1618	0	96.1397	0	96.875	0
479	AACTCTGAC	98.5348	0	89.3773	0	90.6593	0
480	AACTCTTAC	95.7983	25.9454	98.5294	7.35294	98.3193	9.45378
481	AACTGAAAC	99.1364	0	97.7547	0	93.0915	0
482	AACTGACAC	38.9718	0	37.1476	0	73.466	0
483	AACTGAGAC	98.1718	0	81.5356	0	83.181	0
484	AACTGATAC	96.7871	3.61446	98.3936	0	97.992	4.81928
485	AACTGCAAC	97.8261	0	95.3623	0	96.2319	0
486	AACTGCCAC	78.8	0	37.2	0	73.6	0
487	AACTGCGAC	98.2456	0	81.6587	0	87.0813	0
488	AACTGCTAC	96.7851	32.9949	98.6464	17.5973	97.9695	18.9509
489	AACTGGAAC	98.2877	0	95.3767	0	90.9247	0
490	AACTGGCAC	0	0	0	0	54.1667	0
491	AACTGGGAC	97.9681	0	78.8099	0	83.4543	0
492	AACTGGTAC	95.3846	19.4615	96.7692	0	98.3077	8.15385
493	AACTGTAAC	97.4312	0	95.5963	0	97.6147	0
494	AACTGTCAC	97.9133	0	69.8234	0	79.1332	0
495	AACTGTGAC	98.2906	0	85.4701	0	86.4957	0
496	AACTGTTAC	95.9335	62.2921	98.3364	40.1109	98.5213	36.2292
497	AACTTAAAC	97.9206	0	93.0057	0	84.31	0
498	AACTTACAC	91.5468	0	80.036	0	86.1511	0
499	AACTTAGAC	98.1651	0	81.2844	0	83.4862	0
500	AACTTATAC	99.5868	0	98.7603	0	97.7273	0
501	AACTTCAAC	98.2759	0	93.2759	0	94.4828	0
502	AACTTCCAC	98.7993	0	95.1973	0	79.2453	0
503	AACTTCGAC	96.0073	0	76.951	0	84.9365	0
504	AACTTCTAC	97.3361	0	98.5656	0	98.3607	0
505	AACTTGAAC	97.2746	0	88.4696	0	88.0503	0
506	AACTTGCAC	0	0	19.0068	0	72.089	0
507	AACTTGGAC	96.5577	0	75.9036	0	74.8709	0
508	AACTTGTAC	98.9879	0	97.7733	0	98.9879	0
509	AACTTTAAC	97.3913	0	94.3478	0	90.6522	0
510	AACTTTCAC	97.7273	0	85.9504	0	93.595	0
511	AACTTTGAC	97.3742	0	87.3085	0	85.9956	0
512	AACTTTTAC	97.1279	23.6292	98.1723	0	97.1279	19.0601
513	AAGAAAAAC	97.3585	0	78.6792	0	67.5472	0
514	AAGAAACAC	6.73575	0	0	0	52.677	0
515	AAGAAAGAC	97.9087	0	76.0456	0	67.8707	0
516	AAGAAATAC	98.1818	0	89.697	0	86.4646	0
517	AAGAACAAC	98.2456	0	88.5167	0	82.1372	0
518	AAGAACCAC	28.1899	0	82.1958	0	69.7329	0
519	AAGAACGAC	98.0969	0	69.7232	0	71.2803	0
520	AAGAACTAC	97.286	0	92.0668	0	87.2651	0
521	AAGAAGAAC	96.5184	0	78.53	0	70.0193	0
522	AAGAAGCAC	0	0	0	0	0	0
523	AAGAAGGAC	97.0228	0	81.7863	0	60.7706	0
524	AAGAAGTAC	98.0545	0	90.2724	0	81.7121	0
525	AAGAATAAC	97.6103	0	90.4412	0	79.5956	0
526	AAGAATCAC	73.1092	0	0	0	0	0
527	AAGAATGAC	96.9819	0	78.0684	0	64.5875	0
528	AAGAATTAC	97.3171	0	94.3902	0	93.4146	0
529	AAGACAAAC	0	0	77.8559	0	72.0562	0
530	AAGACACAC	0	0	0	0	44.212	0
531	AAGACAGAC	95.8065	0	76.9355	0	74.5161	0
532	AAGACATAC	97.9203	0	90.1213	0	80.2426	0
533	AAGACCAAC	98.1214	0	89.0173	0	81.6474	0
534	AAGACCCAC	76.1494	0	84.6264	0	71.8391	0
535	AAGACCGAC	98.1955	0	80.7519	0	75.188	0
536	AAGACCTAC	98.1718	0	93.2358	0	90.4936	0
537	AAGACGAAC	0	0	80.9437	0	73.8657	0
538	AAGACGCAC	0	0	0	0	0	0
539	AAGACGGAC	95.8824	0	75.1471	0	67.9412	0
540	AAGACGTAC	98.895	0	82.1363	0	80.663	0
541	AAGACTAAC	97.6879	0	88.0539	0	79.5761	0
542	AAGACTCAC	97.054	0	55.6465	0	50.0818	0
543	AAGACTGAC	98.5321	0	83.1193	0	77.2477	0
544	AAGACTTAC	98.0276	11.5385	96.0552	0	95.2663	0
545	AAGAGAAAC	96.2185	0	76.6807	0	67.8571	0
546	AAGAGACAC	0	0	31.9739	0	62.1533	0
547	AAGAGAGAC	98.7368	0	76.4211	0	57.6842	0
548	AAGAGATAC	99.044	0	88.3365	0	83.5564	0
549	AAGAGCAAC	97.8292	0	82.6339	0	74.6744	0
550	AAGAGCCAC	0	0	0	0	0	0
551	AAGAGCGAC	97.2924	0	28.1588	0	11.5523	0
552	AAGAGCTAC	98.0276	0	88.9546	0	83.2347	0
553	AAGAGGAAC	95.0787	0	83.0709	0	70.8661	0
554	AAGAGGCAC	0	0	0	0	0	0
555	AAGAGGGAC	97.2769	0	72.3147	0	62.0272	0
556	AAGAGGTAC	97.7816	0	83.6177	0	79.5222	0
557	AAGAGTAAC	97.891	0	90.5097	0	82.2496	0
558	AAGAGTCAC	0	0	28.619	0	3.1614	0
559	AAGAGTGAC	98.2857	0	81.3333	0	72.5714	0
560	AAGAGTTAC	97.4409	2.85433	96.6535	0	93.7008	0
561	AAGATAAAC	91.0788	0	79.2531	0	73.029	0
562	AAGATACAC	0	0	38.1729	0	63.6215	0
563	AAGATAGAC	95.7717	0	74.2072	0	57.5053	0
564	AAGATATAC	98.0851	0	88.9362	0	83.1915	0
565	AAGATCAAC	97.6109	0	84.3003	0	78.157	0
566	AAGATCCAC	0	0	0	0	0	0
567	AAGATCGAC	98.7868	0	1.21317	0	51.6464	0
568	AAGATCTAC	97.5052	0	91.2682	0	85.8628	0
569	AAGATGAAC	76.009	0	80.4933	0	73.0942	0
570	AAGATGCAC	0	0	0	0	0	0
571	AAGATGGAC	95.0758	0	64.5833	0	53.0303	0
572	AAGATGTAC	97.9798	0	91.1111	0	79.1919	0
573	AAGATTAAC	97.5845	0	85.5072	0	76.57	0
574	AAGATTCAC	64.1869	0	56.2284	0	76.8166	0
575	AAGATTGAC	97.5904	0	73.7349	0	64.8193	0
576	AAGATTTAC	97.7578	13.565	97.5336	0	94.843	0
577	AAGCAAAAC	14.095	0	77.2997	0	66.4688	0
578	AAGCAACAC	0	0	0	0	18.1422	0
579	AAGCAAGAC	52.4116	0	62.0579	0	42.6045	0
580	AAGCAATAC	99.5413	0	85.0153	0	77.6758	0
581	AAGCACAAC	87.9941	0	79.2094	0	74.6706	0
582	AAGCACCAC	0	0	0	0	0	0
583	AAGCACGAC	0	0	0	0	0	0
584	AAGCACTAC	99.0212	0	81.5661	0	74.3883	0
585	AAGCAGAAC	0	0	76.2478	0	69.3632	0
586	AAGCAGCAC	0	0	0	0	0	0
587	AAGCAGGAC	65.015	0	64.2643	0	36.6366	0
588	AAGCAGTAC	97.7431	0	82.9861	0	69.6181	0
589	AAGCATAAC	97.1572	0	84.1137	0	68.8963	0
590	AAGCATCAC	12.6761	0	0	0	0	0
591	AAGCATGAC	94.6117	0	75.1189	0	65.4517	0
592	AAGCATTAC	98.7654	0	95.7672	0	85.1852	0
593	AAGCCAAAC	0	0	82.9037	0	63.6364	0
594	AAGCCACAC	0	0	0	0	0	0
595	AAGCCAGAC	0	0	78.7962	0	58.9603	0
596	AAGCCATAC	97.2892	0	82.6807	0	61.8976	0
597	AAGCCCAAC	94.8158	0	85.1296	0	70.3956	0
598	AAGCCCCAC	0	0	0	0	0	0
599	AAGCCCGAC	91.0622	0	80.9585	0	61.9171	0
600	AAGCCCTAC	98.6711	0	85.5482	0	68.2724	0
601	AAGCCGAAC	0	0	76.2887	0	70.5449	0
602	AAGCCGCAC	0	19.1139	0	3.03797	0	0
603	AAGCCGGAC	16.0714	0.127551	76.148	0	40.8163	0
604	AAGCCGTAC	97.0312	0	77.5	0	58.9062	0
605	AAGCCTAAC	92.6391	0	84.7397	0	72.3519	0
606	AAGCCTCAC	91.3545	0	22.1902	0	0	0
607	AAGCCTGAC	94.0729	0	84.3465	0	69.9088	0
608	AAGCCTTAC	98.7132	0	82.5368	0	80.6985	0
609	AAGCGAAAC	17.8082	0	80.6262	0	65.9491	0
610	AAGCGACAC	0	4.6697	0	0	0	0
611	AAGCGAGAC	73.1656	0	39.413	0	9.85325	0
612	AAGCGATAC	97.5717	0	79.6909	0	55.4084	0
613	AAGCGCAAC	0	5.39773	0	0	0	0
614	AAGCGCCAC	0	23.4043	0	18.4397	0	0
615	AAGCGCGAC	0	31.6176	0	13.2353	0	0
616	AAGCGCTAC	97.1698	20.0472	79.2453	0	80.6604	0
617	AAGCGGAAC	2.77296	0	81.6291	0	68.1109	0
618	AAGCGGCAC	0	14.0275	0	0	0	0.860585
619	AAGCGGGAC	25.5319	4.74632	36.6612	0	0	0
620	AAGCGGTAC	98.9474	0.526316	76.8421	0	63.1579	0
621	AAGCGTAAC	43.6508	0	83.3333	0	71.4286	0
622	AAGCGTCAC	0	8.49057	0	0	0	0
623	AAGCGTGAC	84.3096	3.66109	69.0377	0	55.6485	0
624	AAGCGTTAC	97.5669	0	88.0779	0	74.4526	0
625	AAGCTAAAC	22.4014	0	80.1075	0	63.7993	0
626	AAGCTACAC	9.2869	0	37.6451	0	66.0033	0
627	AAGCTAGAC	61.657	0	84.9711	0	69.1715	0
628	AAGCTATAC	99.2495	0	87.8049	0	76.1726	0
629	AAGCTCAAC	96.9178	0	86.6438	0	67.2945	0
630	AAGCTCCAC	8.16327	0	0	0	0	0
631	AAGCTCGAC	96.9805	0	86.5009	0	70.5151	0
632	AAGCTCTAC	98.1328	0	87.3444	0	75.1037	0
633	AAGCTGAAC	0	0	80.1636	0	72.1881	0
634	AAGCTGCAC	0	9.11765	0	0	0	0
635	AAGCTGGAC	70.979	0	82.6923	0	67.3077	0
636	AAGCTGTAC	96.8317	0	83.5644	0	71.8812	0
637	AAGCTTAAC	98.4238	0	85.6392	0	76.1821	0
638	AAGCTTCAC	89.9573	0	10.2564	0	48.2906	0
639	AAGCTTGAC	97.2103	0	87.9828	0	74.6781	0
640	AAGCTTTAC	98.7593	0	90.3226	0	76.9231	0
641	AAGGAAAAC	67.3575	0	77.7202	0	72.7116	0
642	AAGGAACAC	17.1053	0	0	0	51.6082	0
643	AAGGAAGAC	81.9257	0	70.2703	0	57.2635	0
644	AAGGAATAC	98.2993	0	87.415	0	81.2925	0
645	AAGGACAAC	97.3901	0	87.2253	0	79.533	0
646	AAGGACCAC	54.0816	0	76.6582	0	72.3214	0
647	AAGGACGAC	62.9921	0	43.937	0	63.4646	0
648	AAGGACTAC	99.0164	0	92.9508	0	87.8689	0
649	AAGGAGAAC	53.0957	0	76.3602	0	67.9174	0
650	AAGGAGCAC	0	0	0	0	0	0
651	AAGGAGGAC	77.7778	0	71.0784	0	47.8758	0
652	AAGGAGTAC	96.7626	0	85.0719	0	75.1799	0
653	AAGGATAAC	96.6312	0	83.6879	0	75.7092	0
654	AAGGATCAC	68.0251	0	2.50784	0	0	0
655	AAGGATGAC	95.1128	4.9812	68.4211	0	62.0301	0
656	AAGGATTAC	98.2178	0	97.0297	0	91.2871	0
657	AAGGCAAAC	0	0	78.679	0	70.5678	0
658	AAGGCACAC	0	1.68067	0	0	0	0
659	AAGGCAGAC	0	0	69.4986	0	49.3036	0
660	AAGGCATAC	97.5217	0	82.8996	0	74.969	0
661	AAGGCCAAC	76.8799	0	83.7262	0	74.523	0
662	AAGGCCCAC	58.1448	0	44.5701	0	38.8009	0
663	AAGGCCGAC	62.4516	0	51.7419	0	48.3871	0
664	AAGGCCTAC	98.2503	0	83.9838	0	78.3311	0
665	AAGGCGAAC	0	0	81.2214	0	68.3969	0
666	AAGGCGCAC	0	43.2203	0	27.6836	0	13.5593
667	AAGGCGGAC	4.53333	3.2	19.2	0	0	0
668	AAGGCGTAC	69.044	3.26252	74.3551	0	60.698	0
669	AAGGCTAAC	66.7674	0	86.4048	0	72.3565	0
670	AAGGCTCAC	82.0438	0	73.1387	0	55.6204	0
671	AAGGCTGAC	90.3817	1.52672	77.0992	0	70.9924	0
672	AAGGCTTAC	98.6509	0	93.9292	0	87.8583	0
673	AAGGGAAAC	74.7253	0	76.6484	0	66.0714	0
674	AAGGGACAC	69.3742	0	0	0	26.3648	0
675	AAGGGAGAC	96.9697	15.6818	47.4242	0	42.5758	0
676	AAGGGATAC	98.7934	0	80.543	0	76.7722	0
677	AAGGGCAAC	91.9817	0	71.3631	0	68.4994	0
678	AAGGGCCAC	74.0895	0	0	0	0	0
679	AAGGGCGAC	96.2552	12.6214	0	0	0	0
680	AAGGGCTAC	98.6339	5.32787	83.3333	0	70.765	0
681	AAGGGGAAC	0	0.678426	0	0	0	0
682	AAGGGGCAC	0	24.0458	0	0	0	0
683	AAGGGGGAC	70.844	24.6164	0	7.03325	0	0
684	AAGGGGTAC	97.1166	22.7392	32.8965	0	53.4731	0
685	AAGGGTAAC	98.4085	0	81.2997	0	78.1167	0
686	AAGGGTCAC	94.1667	11.7857	0	0	0	0
687	AAGGGTGAC	98.4507	18.2394	5.07042	6.05634	47.7465	1.69014
688	AAGGGTTAC	98.4227	0.157729	90.5363	0	88.4858	0
689	AAGGTAAAC	0	0	79.0447	0	72.1109	0
690	AAGGTACAC	8.88594	0	54.3767	0	65.9151	0
691	AAGGTAGAC	2.58481	0	62.8433	0	55.0889	0
692	AAGGTATAC	98.254	0	86.8254	0	76.8254	0
693	AAGGTCAAC	89.6386	0	86.2651	0	77.2289	0
694	AAGGTCCAC	51.9324	0	68.7198	0	0	0
695	AAGGTCGAC	61.4286	0	0	0	47.1429	0
696	AAGGTCTAC	98.2143	0	92.4107	0	83.9286	0
697	AAGGTGAAC	0	0.897227	77.814	0	73.7357	0
698	AAGGTGCAC	0	2.39044	0	0	0	0
699	AAGGTGGAC	0	14.7416	57.5988	0	45.7447	0
700	AAGGTGTAC	95.2454	13.727	81.4417	7.51534	75.3067	0
701	AAGGTTAAC	84.9271	0	83.9546	0	75.8509	0
702	AAGGTTCAC	72.2222	0	67.6901	0	73.8304	0
703	AAGGTTGAC	86.0465	0	70.483	0	62.0751	0
704	AAGGTTTAC	96.9981	0	91.7448	0	87.0544	0
705	AAGTAAAAC	96.3093	0	87.3462	0	74.3409	0
706	AAGTAACAC	96.4992	0	55.7078	0	67.7321	0
707	AAGTAAGAC	97.5945	0	81.6151	0	73.3677	0
708	AAGTAATAC	89.4052	67.658	97.026	16.3569	93.3086	14.3123
709	AAGTACAAC	97.8947	0	93.6842	0	86.6165	0
710	AAGTACCAC	97.9885	0	88.2184	0	78.3046	0
711	AAGTACGAC	99.0099	0	79.538	0	74.7525	0
712	AAGTACTAC	93.4579	80.3738	98.8785	15.7009	98.3178	28.785
713	AAGTAGAAC	95.2381	0	85.3175	0	75.3968	0
714	AAGTAGCAC	93.4579	0	0	0	0	0
715	AAGTAGGAC	97.893	8.10373	85.0891	0	75.5267	0
716	AAGTAGTAC	90.5588	69.3642	97.8805	13.4875	95.5684	15.9923
717	AAGTATAAC	97.3523	0	92.668	0	84.3177	0
718	AAGTATCAC	98.5623	0	79.2332	0	72.2045	0
719	AAGTATGAC	98.4436	0	85.9922	0	76.6537	0
720	AAGTATTAC	77.0419	87.0861	96.9095	39.0728	90.9492	39.7351
721	AAGTCAAAC	96.9088	0	82.9985	0	71.4065	0
722	AAGTCACAC	97.344	0	75.9628	0	71.0491	0
723	AAGTCAGAC	97.3926	0	80.5215	0	68.0982	0
724	AAGTCATAC	96.4573	14.2512	95.6522	0	95.4911	0
725	AAGTCCAAC	96.4689	0	90.2542	0	81.2147	0
726	AAGTCCCAC	99.0463	0	84.6049	0	76.4305	0
727	AAGTCCGAC	97.3239	0	81.4085	0	72.2535	0
728	AAGTCCTAC	93.9698	33.4171	96.1474	0	95.8124	0
729	AAGTCGAAC	98.9247	0	84.5878	0	78.1362	0
730	AAGTCGCAC	97.2632	9.05263	0	7.36842	0	0
731	AAGTCGGAC	98.1651	0	81.4985	0	65.7492	0
732	AAGTCGTAC	97.5482	20.9282	96.6725	0	92.8196	0
733	AAGTCTAAC	95.7192	0	91.6096	0	86.3014	0
734	AAGTCTCAC	97.8405	0	96.1794	0	91.5282	0
735	AAGTCTGAC	96.1538	0	86.9963	0	81.1355	0
736	AAGTCTTAC	92.7419	60.6855	97.9839	1.81452	96.371	0
737	AAGTGAAAC	95.8015	0	92.3664	0	86.8321	0
738	AAGTGACAC	91.3681	0	49.6743	0	63.1922	0
739	AAGTGAGAC	98.155	0	79.1513	0	69.1882	0
740	AAGTGATAC	94.8617	53.7549	96.6403	5.33597	96.0474	5.13834
741	AAGTGCAAC	98.3965	0	91.9825	0	79.0087	0
742	AAGTGCCAC	97.5839	0	0	0	0	0
743	AAGTGCGAC	98.472	0.933786	67.7419	0	60.6112	0
744	AAGTGCTAC	98.5	61.75	98.5	2.33333	95.5	0
745	AAGTGGAAC	97.7891	0	92.0068	0	82.9932	0
746	AAGTGGCAC	0	17.696	0	0	0	0
747	AAGTGGGAC	97.3984	1.21951	73.0081	0	68.7805	0
748	AAGTGGTAC	91.6525	47.1039	96.0818	7.15503	95.4003	3.06644
749	AAGTGTAAC	93.2624	0	94.1489	0	92.9078	0
750	AAGTGTCAC	97.7124	0	70.7516	0	63.2353	0
751	AAGTGTGAC	98.7387	12.973	82.1622	0	78.1982	0
752	AAGTGTTAC	88.3399	86.3636	96.4427	35.1779	95.0593	36.9565
753	AAGTTAAAC	96.3235	0	89.8897	0	76.8382	0
754	AAGTTACAC	97.7431	0	73.9583	0	75.6944	0
755	AAGTTAGAC	97.597	0	81.7006	0	68.0222	0
756	AAGTTATAC	94.1053	17.5789	97.6842	0	94.9474	0
757	AAGTTCAAC	98.0519	0	95.7792	0	90.0974	0
758	AAGTTCCAC	98.3949	0	92.1348	0	36.7576	0
759	AAGTTCGAC	98.5124	0	53.719	0	80.1653	0
760	AAGTTCTAC	95.0515	38.4536	97.5258	0	97.3196	0
761	AAGTTGAAC	96.2343	0	86.1925	0	80.3347	0
762	AAGTTGCAC	91.4972	0	5.36044	0	25.1386	0
763	AAGTTGGAC	97.7982	0.0917431	77.6147	0	66.6055	0
764	AAGTTGTAC	96.6926	32.5875	98.0545	0.389105	95.5253	0.583658
765	AAGTTTAAC	94.7253	0	92.0879	0	85.7143	0
766	AAGTTTCAC	98.3871	0	90.3226	0	92.5403	0
767	AAGTTTGAC	97.5	0	84.7917	0	75.8333	0
768	AAGTTTTAC	88.7356	63.1034	96.092	11.0345	96.3218	18.1609
769	AATAAAAAC	0	0	77.0492	0	66.5984	0
770	AATAAACAC	0	0	0	0	0	0
771	AATAAAGAC	96.5517	0	85.4406	0	73.7548	0
772	AATAAATAC	98.6425	0	96.8326	0	92.7602	0
773	AATAACAAC	42.1603	0	88.1533	0	77.8746	0
774	AATAACCAC	0	0	85.103	0	76.3867	0
775	AATAACGAC	83.7413	0	83.5664	0	80.0699	0
776	AATAACTAC	98.1172	0	98.1172	0	96.4435	0
777	AATAAGAAC	0	0	74.7934	0	70.2479	0
778	AATAAGCAC	0	0	0	0	0	0
779	AATAAGGAC	95.4145	0	83.0688	0	66.6667	0
780	AATAAGTAC	97.8044	0	96.6068	0	88.6228	0
781	AATAATAAC	67.9834	0	88.3576	0	75.4678	0
782	AATAATCAC	0	0	0	0	0	0
783	AATAATGAC	95.7173	0	88.0086	0	76.4454	0
784	AATAATTAC	99.284	0	97.6134	0	94.7494	0
785	AATACAAAC	97.3966	0	92.9556	0	95.7121	0
786	AATACACAC	96.1696	0	92.6129	0	93.7073	0
787	AATACAGAC	98.2906	0	92.4786	0	95.0427	0
788	AATACATAC	99.1135	0	98.0496	0	96.4539	0
789	AATACCAAC	98.6038	0	98.2548	0	97.5567	0
790	AATACCCAC	98.7216	0	97.8693	0	95.0284	0
791	AATACCGAC	99.0536	0	97.9495	0	97.1609	0
792	AATACCTAC	99.3697	0	97.2689	0	96.8487	0
793	AATACGAAC	96.3918	0	92.7835	0	94.6735	0
794	AATACGCAC	96.0334	0	89.1441	0	90.6054	0
795	AATACGGAC	98.0501	0	92.4791	0	96.3788	0
796	AATACGTAC	98.2759	0	98.6207	0	98.1034	0
797	AATACTAAC	98.5972	0	95.1904	0	94.3888	0
798	AATACTCAC	97.4563	0	95.3895	0	94.7536	0
799	AATACTGAC	99.384	0	94.0452	0	93.6345	0
800	AATACTTAC	99.5842	0	97.921	0	98.3368	0
801	AATAGAAAC	0	0	83.2215	0	74.2729	0
802	AATAGACAC	0	0	0	0	9.5082	0
803	AATAGAGAC	95.4733	0	89.3004	0	77.9835	0
804	AATAGATAC	98.1092	0	97.0588	0	92.2269	0
805	AATAGCAAC	58.7956	0	83.6767	0	78.4469	0
806	AATAGCCAC	0	0	0	0	0	0
807	AATAGCGAC	72.0532	1.3308	77.7567	0	66.5399	0
808	AATAGCTAC	97.9516	0	96.648	0	93.1099	0
809	AATAGGAAC	0	0	79.6262	0	69.9065	0
810	AATAGGCAC	0	0	0	0	0	0
811	AATAGGGAC	73.7135	6.53686	85.6745	0	75.7997	0
812	AATAGGTAC	96.8174	0	96.1474	0	91.9598	0
813	AATAGTAAC	93.75	0	89.0625	0	79.6875	0
814	AATAGTCAC	0	0	23.588	0	0	0
815	AATAGTGAC	97.2163	0	87.7944	0	75.3747	0
816	AATAGTTAC	98.9627	0	97.0954	0	94.6058	0
817	AATATAAAC	0	0	79.646	0	70.7965	0
818	AATATACAC	0	0	0	0	47.7352	0
819	AATATAGAC	34.8584	0	75.5991	0	59.4771	0
820	AATATATAC	98.5263	0	98.3158	0	95.1579	0
821	AATATCAAC	42.6199	0	88.0074	0	74.7232	0
822	AATATCCAC	0	0	0	0	0	0
823	AATATCGAC	0	0	55.292	0	63.5036	0
824	AATATCTAC	98.9837	0	96.1382	0	94.9187	0
825	AATATGAAC	0	0	77.1619	0	74.9446	0
826	AATATGCAC	0	0	0	0	0	0
827	AATATGGAC	22.5806	0	73.2448	0	56.7362	0
828	AATATGTAC	97.2325	0	96.8635	5.90406	94.2804	0
829	AATATTAAC	72.1963	0	92.757	0	81.0748	0
830	AATATTCAC	0	0	0	0	67.6923	0
831	AATATTGAC	65.5405	0	76.1261	0	64.1892	0
832	AATATTTAC	99.0315	0	97.8208	0	92.9782	0
833	AATCAAAAC	0	0	74.1497	0	65.1361	0
834	AATCAACAC	0	0	0	0	6.88202	0
835	AATCAAGAC	32.0189	0	78.0757	0	59.4637	0
836	AATCAATAC	96.831	0	96.4789	0	92.2535	0
837	AATCACAAC	24.2009	0	85.2359	0	78.3866	0
838	AATCACCAC	0	0	61.4306	0	44.7405	0
839	AATCACGAC	0	0	73.4307	0	69.1971	0
840	AATCACTAC	98.4064	0	95.6175	0	93.6255	0
841	AATCAGAAC	0	0	74.6365	0	68.1745	0
842	AATCAGCAC	0	6.68058	0	0	0	0
843	AATCAGGAC	18.6957	0	72.6087	0	60	0
844	AATCAGTAC	98.2818	0	97.7663	0	93.8144	0
845	AATCATAAC	51.1586	0	86.8093	0	76.1141	0
846	AATCATCAC	0	0	0	0	0	0
847	AATCATGAC	51.4124	0	78.1544	0	67.0433	0
848	AATCATTAC	98.3607	0	96.7213	0	93.6248	0
849	AATCCAAAC	0	0	82.2934	0	43.5076	0
850	AATCCACAC	0	0	0	0	0	0
851	AATCCAGAC	17.0213	0	83.8298	0	76.0284	0
852	AATCCATAC	88.3478	0	91.8261	0	77.913	0
853	AATCCCAAC	56.8047	0	91.568	0	83.5799	0
854	AATCCCCAC	0	0	58.9136	0	47.0752	0
855	AATCCCGAC	40.1379	0	87.5862	0	76	0
856	AATCCCTAC	95.6897	0	95.1724	0	87.2414	0
857	AATCCGAAC	0	0	84.7384	0	77.1802	0
858	AATCCGCAC	0	2.18631	0	0	0	0
859	AATCCGGAC	0	0	81.3648	0	72.7034	0
860	AATCCGTAC	84.18	0	92.1626	0	82.8737	0
861	AATCCTAAC	62.4521	0	92.1456	0	82.3755	0
862	AATCCTCAC	0	0	9.35374	0	33.3333	0
863	AATCCTGAC	81.5517	0	79.3103	0	72.4138	0
864	AATCCTTAC	98.7603	0	94.6281	0	95.0413	0
865	AATCGAAAC	14.8148	0	80.7407	0	69.4444	0
866	AATCGACAC	0	0	0	0	0	0
867	AATCGAGAC	63.1858	0	75.3982	0	64.7788	0
868	AATCGATAC	98.3158	0	94.1053	0	82.5263	0
869	AATCGCAAC	21.1191	0	83.935	0	73.8267	0
870	AATCGCCAC	0	0	0	0	0	0
871	AATCGCGAC	19.8988	10.2024	61.7201	0	68.6341	0
872	AATCGCTAC	99.384	0	94.0452	0	91.3758	0
873	AATCGGAAC	42.6205	0	83.8855	0	69.4277	0
874	AATCGGCAC	0	0	0	0	0	0
875	AATCGGGAC	35.007	0	74.6165	0	53.8354	0
876	AATCGGTAC	97.8229	0	95.791	0	85.3411	0
877	AATCGTAAC	93.6364	0	88.3636	0	75.4545	0
878	AATCGTCAC	0	0	0	0	0	0
879	AATCGTGAC	85.5946	0	77.2194	0	74.3719	0
880	AATCGTTAC	97.4122	0	97.2274	0	92.7911	0
881	AATCTAAAC	0	0	86.0324	0	71.4575	0
882	AATCTACAC	0	0	12.2203	0	50.4303	0
883	AATCTAGAC	85.0091	0	85.5576	0	76.5996	0
884	AATCTATAC	97.561	0	92.439	0	79.2683	0
885	AATCTCAAC	55.6326	0	87.3484	0	75.0433	0
886	AATCTCCAC	0	0	0	0	0	0
887	AATCTCGAC	91.806	0	85.2843	0	78.0936	0
888	AATCTCTAC	99.1011	0	93.2584	0	88.0899	0
889	AATCTGAAC	0	0	79.4059	0	76.6337	0
890	AATCTGCAC	0	0	0	0	0	0
891	AATCTGGAC	61.9128	0	81.3758	0	71.9799	0
892	AATCTGTAC	97.0297	0	92.8713	0	85.7426	0
893	AATCTTAAC	73.0689	0	88.309	0	76.8267	0
894	AATCTTCAC	0	0	40.4806	0	0	0
895	AATCTTGAC	94.2922	0	84.2466	0	68.0365	0
896	AATCTTTAC	97.9215	0	94.9192	0	90.5312	0
897	AATGAAAAC	0	0	79.2415	0	71.6567	0
898	AATGAACAC	0	0	7.62411	0	20.922	0
899	AATGAAGAC	28.0172	0	71.3362	0	60.1293	0
900	AATGAATAC	97.5281	0	94.8315	0	88.5393	0
901	AATGACAAC	47.3856	0	88.5621	0	79.5752	0
902	AATGACCAC	53.7313	0	86.0697	0	73.9635	0
903	AATGACGAC	0	0	60.9407	0	71.5746	0
904	AATGACTAC	99.1111	0	98.4444	0	96	0
905	AATGAGAAC	5.18672	0	79.4606	0	70.332	0
906	AATGAGCAC	0	0	0	0	0	0
907	AATGAGGAC	31.25	0	81.25	0	66.1765	0
908	AATGAGTAC	98.8327	0	97.6654	0	88.1323	0
909	AATGATAAC	67.7725	0	88.8626	0	68.9573	0
910	AATGATCAC	40.0383	0	28.7356	0	0	0
911	AATGATGAC	54.9065	0	74.2991	0	66.5888	0
912	AATGATTAC	97.7612	0	96.2687	0	95.0249	0
913	AATGCAAAC	0	0	79.2806	0	70.9353	0
914	AATGCACAC	14.08	0	0	0	0	0
915	AATGCAGAC	0	0	60.8483	0	13.54	0
916	AATGCATAC	96.9595	0	93.75	0	82.9392	0
917	AATGCCAAC	56.242	0	88.0309	0	75.2896	0
918	AATGCCCAC	56.3481	0	54.4936	0	43.5093	0
919	AATGCCGAC	0.449102	0	58.5329	0	64.2216	0
920	AATGCCTAC	97.91	0	94.2122	0	85.8521	0
921	AATGCGAAC	1.38169	0	82.2107	0	63.3851	0
922	AATGCGCAC	0	48.3108	0	11.4865	0	0
923	AATGCGGAC	28.972	0	55.1402	0	0	0
924	AATGCGTAC	94.2122	6.67203	93.0868	0	82.3151	0
925	AATGCTAAC	83.274	0	86.2989	0	74.7331	0
926	AATGCTCAC	93.0192	0	81.8499	0	61.9546	0
927	AATGCTGAC	71.4829	0	73.9544	0	68.6312	0
928	AATGCTTAC	98.1092	0	96.6387	0	91.5966	0
929	AATGGAAAC	61.0114	0	80.261	0	70.4731	0
930	AATGGACAC	79.5489	0	0	0	4.21053	0
931	AATGGAGAC	75	0	74.8047	0	58.7891	0
932	AATGGATAC	97.6577	0	93.1532	0	83.2432	0
933	AATGGCAAC	50.2625	0	82.6772	0	73.8845	0
934	AATGGCCAC	54.498	0	0	0	0	0
935	AATGGCGAC	12.0629	0	8.39161	0	33.9161	0
936	AATGGCTAC	97.5	0	93.0357	0	84.1071	0
937	AATGGGAAC	80.1843	0.230415	73.5791	0	66.8203	0
938	AATGGGCAC	0	12.5654	0	0	0	0
939	AATGGGGAC	75.6955	18.082	45.8272	0.439239	30.6003	0
940	AATGGGTAC	97.6708	2.63975	92.8571	0	83.5404	0
941	AATGGTAAC	95.122	0	87.4564	0	79.7909	0
942	AATGGTCAC	89.1336	4.62555	0.440529	0	0	0
943	AATGGTGAC	89.5093	6.59898	77.665	2.36887	67.5127	0
944	AATGGTTAC	96.9534	0	96.0573	0	94.9821	0
945	AATGTAAAC	27.7108	0	85.0258	0	71.6007	0
946	AATGTACAC	56.2602	0	73.8211	0	68.6179	0
947	AATGTAGAC	34.1615	0	62.1118	0	35.6108	0
948	AATGTATAC	98.0658	0	96.5184	0	88.0077	0
949	AATGTCAAC	70.5491	0	86.1897	0	77.5374	0
950	AATGTCCAC	68.4132	0	76.7964	0	0	0
951	AATGTCGAC	73.3333	0	47.619	0	53.3333	0
952	AATGTCTAC	98.1618	0	96.875	0	90.2574	0
953	AATGTGAAC	60.1124	0	81.0861	0	73.4082	0
954	AATGTGCAC	0	6.73701	0	0	0	0
955	AATGTGGAC	58.1633	17.602	71.2585	4.93197	45.068	0
956	AATGTGTAC	98.4733	0	95.9924	0	87.5954	0
957	AATGTTAAC	87.885	0	89.5277	0	77.2074	0
958	AATGTTCAC	91.5937	0	81.4361	0	71.979	0
959	AATGTTGAC	87.907	0	71.6279	0	65.3488	0
960	AATGTTTAC	98.5948	0	93.4426	0	92.0375	0
961	AATTAAAAC	96.6203	0	87.674	0	78.9264	0
962	AATTAACAC	31.1688	0	66.2338	0	62.1521	0
963	AATTAAGAC	96.0251	0	87.8661	0	75.7322	0
964	AATTAATAC	96.2222	11.3333	95.7778	28.2222	95.1111	35.3333
965	AATTACAAC	98.2047	0	96.2298	0	95.8707	0
966	AATTACCAC	98.5099	0	95.3642	0	90.0662	0
967	AATTACGAC	95.2641	0	88.1603	0	85.7923	0
968	AATTACTAC	98.8208	28.5377	99.0566	23.5849	97.1698	35.1415
969	AATTAGAAC	94.9657	0	87.1854	0	84.4394	0
970	AATTAGCAC	0	0	0	0	0	0
971	AATTAGGAC	95.7407	0	86.4815	0	72.7778	0
972	AATTAGTAC	97.0356	26.4822	96.4427	20.9486	93.4783	35.9684
973	AATTATAAC	98.8764	0	94.382	0	90.5618	0
974	AATTATCAC	97.0402	0	83.2981	0	81.3953	0
975	AATTATGAC	95.4233	0	88.7872	0	79.405	0
976	AATTATTAC	94.8148	56.6667	96.2963	62.963	86.4198	58.5185
977	AATTCAAAC	86.6345	0	88.0837	0	78.4219	0
978	AATTCACAC	93.7405	0	83.0534	0	83.0534	0
979	AATTCAGAC	95.0791	0	82.0738	0	70.123	0
980	AATTCATAC	98.3486	0	96.5138	0	94.8624	0
981	AATTCCAAC	98.2877	0	92.4658	0	88.0137	0
982	AATTCCCAC	97.7891	0	88.7755	0	88.0952	0
983	AATTCCGAC	97.6909	0	85.6128	0	82.238	0
984	AATTCCTAC	97.6445	0	96.788	0	94.4325	0
985	AATTCGAAC	9.30693	0	86.1386	0	80.198	0
986	AATTCGCAC	0	0	57.6923	0	26.9231	0
987	AATTCGGAC	95.9215	0	86.2538	0	74.4713	0
988	AATTCGTAC	96.8635	0	96.679	0	93.5424	0
989	AATTCTAAC	97.2286	0	89.6074	0	82.448	0
990	AATTCTCAC	98.783	0	95.5375	0	92.2921	0
991	AATTCTGAC	97.8587	0	91.0064	0	83.5118	0
992	AATTCTTAC	97.6744	0	97.1576	2.06718	94.832	1.29199
993	AATTGAAAC	96.8553	0	93.0818	0	90.1468	0
994	AATTGACAC	0	0	29.3103	0	41.954	0
995	AATTGAGAC	93.4783	0	85.6522	0	73.913	0
996	AATTGATAC	97.3366	0	95.8838	0	94.431	12.5908
997	AATTGCAAC	98.3813	0	97.482	0	94.6043	0
998	AATTGCCAC	0	0	47.774	0	49.3151	0
999	AATTGCGAC	85.1107	0	82.2938	0	79.2757	0
1000	AATTGCTAC	96.2672	30.7466	97.8389	17.4853	96.6601	23.9686
1001	AATTGGAAC	98.3539	0	92.3868	0	90.7407	0
1002	AATTGGCAC	0	0	0	0	0	0
1003	AATTGGGAC	66.4372	10.9294	83.1325	0	71.4286	0
1004	AATTGGTAC	95.3488	0	97.4806	0.193798	95.3488	1.55039
1005	AATTGTAAC	97.379	0	96.9758	0	95.9677	0
1006	AATTGTCAC	90.6183	0	78.678	0	63.113	0
1007	AATTGTGAC	97.1983	0	86.6379	0	78.2328	0
1008	AATTGTTAC	97.2851	44.3439	97.2851	33.7104	91.8552	43.6652
1009	AATTTAAAC	98.3573	0	90.3491	0	79.2608	0
1010	AATTTACAC	21.4559	0	76.6284	0	80.4598	0
1011	AATTTAGAC	92.8571	0	85.2814	0	76.4069	0
1012	AATTTATAC	98.6207	0	98.3908	0	95.4023	0
1013	AATTTCAAC	96.6102	0	97.8814	0	96.6102	0
1014	AATTTCCAC	97.8887	0	98.2726	0	96.3532	0
1015	AATTTCGAC	97.4239	0	86.4169	0	92.74	0
1016	AATTTCTAC	99.2308	0	97.9487	0	97.4359	9.74359
1017	AATTTGAAC	94.8315	0	91.6854	0	77.9775	0
1018	AATTTGCAC	0	0	0	0	3.93013	0
1019	AATTTGGAC	95.098	0	80.7843	0	71.3725	0
1020	AATTTGTAC	97.8972	0	95.0935	0	95.0935	0.46729
1021	AATTTTAAC	98.5948	0	95.3162	0	88.2904	0
1022	AATTTTCAC	97.7011	0	92.6437	0	94.4828	0
1023	AATTTTGAC	96.6146	0	88.0208	0	82.0312	0
1024	AATTTTTAC	96.748	32.1138	97.019	18.6992	95.393	24.9322
1025	ACAAAAAAC	0	0	76.7081	0	72.3602	0
1026	ACAAAACAC	0	0	0	0	23.7179	0
1027	ACAAAAGAC	27.3026	0	81.7434	0	73.5197	0
1028	ACAAAATAC	66.1431	0	82.548	0	80.8028	0
1029	ACAAACAAC	0	0	84.7914	0	78.1965	0
1030	ACAAACCAC	0	0	82.5436	0	73.3167	0
1031	ACAAACGAC	0	0	73.4332	0	76.0218	0
1032	ACAAACTAC	82.5623	0	88.6121	0	80.0712	0
1033	ACAAAGAAC	0	0	71.1604	0	70.8191	0
1034	ACAAAGCAC	0	0	0	0	0	0
1035	ACAAAGGAC	19.3197	0	81.6327	0	73.1973	0
1036	ACAAAGTAC	0	0	60.2694	0	61.4478	0
1037	ACAAATAAC	7.52294	0	84.0367	0	82.5688	0
1038	ACAAATCAC	0	0	0	0	0	0
1039	ACAAATGAC	27.0522	0	75.5597	0	68.8433	0
1040	ACAAATTAC	97.9087	0	92.2053	0	88.5932	0
1041	ACAACAAAC	0	0	80.3191	0	80.7181	0
1042	ACAACACAC	0	0	0	0	69.3925	0
1043	ACAACAGAC	0	0	78.2669	0	75.3783	0
1044	ACAACATAC	17.8203	0	87.7761	0	79.9705	0
1045	ACAACCAAC	85.4369	0	94.2961	0	86.2864	0
1046	ACAACCCAC	84.5279	0	88.851	0	79.0671	0
1047	ACAACCGAC	59.5331	0	85.0843	0	81.8418	0
1048	ACAACCTAC	94.2563	0	94.6981	0	86.0088	0
1049	ACAACGAAC	0	0	82.6733	0	75.4125	0
1050	ACAACGCAC	0	2.56696	0	0	10.0446	0
1051	ACAACGGAC	0	0	69.4517	0	72.846	0
1052	ACAACGTAC	0	0	65.8423	0	70.17	0
1053	ACAACTAAC	30.3406	0	91.0217	0	85.7585	0
1054	ACAACTCAC	0	0	0	0	60.8877	0
1055	ACAACTGAC	0	0	81.7757	0	78.972	0
1056	ACAACTTAC	92.5862	0	94.4828	0	90.8621	0
1057	ACAAGAAAC	0	0	77.8369	0	72.1631	0
1058	ACAAGACAC	0	0	8.3947	0	45.3608	0
1059	ACAAGAGAC	20.5457	0	77.3676	0	76.244	0
1060	ACAAGATAC	0	0	86.8881	0	78.8462	0
1061	ACAAGCAAC	0	0	78.7546	0	74.4811	0
1062	ACAAGCCAC	0	0	0	0	0	0
1063	ACAAGCGAC	0	0	0	0	0	0
1064	ACAAGCTAC	51.2195	0	86.2805	0	81.5549	0
1065	ACAAGGAAC	0	0	79.4682	0	70.901	0
1066	ACAAGGCAC	0	0	0	0	0	0
1067	ACAAGGGAC	0	0	72.19	0	71.3789	0
1068	ACAAGGTAC	0	0	81.9807	0	73.0399	0
1069	ACAAGTAAC	40.6752	0	86.0129	0	82.6367	0
1070	ACAAGTCAC	0	0	43.5724	0	35.9946	0
1071	ACAAGTGAC	93.5535	0	80.8176	0	71.8553	0
1072	ACAAGTTAC	88.1625	0	89.7527	0	84.9823	0
1073	ACAATAAAC	0	0	82.0679	0	75.9289	0
1074	ACAATACAC	0	0	0	0	58.4302	0
1075	ACAATAGAC	0	0	68.9369	0	69.4352	0
1076	ACAATATAC	63.6207	0	85.8621	0	82.4138	0
1077	ACAATCAAC	2.19619	0	84.3338	0	77.5988	0
1078	ACAATCCAC	0	0	0	0	0	0
1079	ACAATCGAC	0	0	0	0	59.8811	0
1080	ACAATCTAC	83.3333	0	91.9094	0	84.1424	0
1081	ACAATGAAC	0	0	82.971	0	76.6304	0
1082	ACAATGCAC	0	0	74.2358	0	82.0961	0
1083	ACAATGGAC	0	0	65.8094	0	64.7504	0
1084	ACAATGTAC	0	0	78.4946	0	75.0896	0
1085	ACAATTAAC	20.9259	0	85.3704	0	84.8148	0
1086	ACAATTCAC	0	0	0	0	32.9114	0
1087	ACAATTGAC	0	0	71.1986	0	76.3864	0
1088	ACAATTTAC	94.7269	0	93.4087	0	89.0772	0
1089	ACACAAAAC	0	0	78.1997	0	76.3713	0
1090	ACACAACAC	0	0	0	0	61.9804	0
1091	ACACAAGAC	0	0	74.4311	0	70.1473	0
1092	ACACAATAC	89.9399	0	89.6396	0	80.03	0
1093	ACACACAAC	0	0	88.1449	0	85.4007	0
1094	ACACACCAC	0	0	66.2804	0	65.8169	0
1095	ACACACGAC	0	0	58.951	0	76.6249	0
1096	ACACACTAC	95.5556	0	88.75	0	83.8889	0
1097	ACACAGAAC	0	0	77.8917	0	77.5988	0
1098	ACACAGCAC	0	25.1958	0	3.13316	0	4.69974
1099	ACACAGGAC	0	0	73.7923	0	70.4106	0
1100	ACACAGTAC	0	0	78.7519	0	71.471	0
1101	ACACATAAC	0	0	83.0383	0	81.4159	0
1102	ACACATCAC	0	0	0	0	0	0
1103	ACACATGAC	0	0	73.3333	0	75.9184	0
1104	ACACATTAC	98.5915	0	94.8357	0	88.4194	0
1105	ACACCAAAC	0	0	89.0511	0	75.5474	0
1106	ACACCACAC	0	0	74.2111	0	59.086	0
1107	ACACCAGAC	44.1637	0	89.29	0	74.1276	0
1108	ACACCATAC	25.1366	0	87.9781	0	81.4208	0
1109	ACACCCAAC	59.9359	0	92.4145	0	81.4103	0
1110	ACACCCCAC	0	0	65.6095	0	19.1278	0
1111	ACACCCGAC	0	0	77.3171	0	68.9024	0
1112	ACACCCTAC	66.4879	0	90.3485	0	76.8097	0
1113	ACACCGAAC	0	0	88.5327	0	80.2713	0
1114	ACACCGCAC	0	20.5036	32.3741	3.35731	0	1.67866
1115	ACACCGGAC	20.9118	0	83.1516	0	71.9524	0
1116	ACACCGTAC	0	0	84.4059	0	75.7426	0
1117	ACACCTAAC	46.2857	0	92.2857	0	85	0
1118	ACACCTCAC	0	0	73.9927	0	54.3346	0
1119	ACACCTGAC	74.5308	0	85.3887	0	79.3566	0
1120	ACACCTTAC	83.9813	0	91.2908	0	82.5816	0
1121	ACACGAAAC	15.7593	0	82.235	0	79.5129	0
1122	ACACGACAC	65.5	0	0	0	61.25	0
1123	ACACGAGAC	0	0	71.3386	0	64.252	0
1124	ACACGATAC	89.4172	0	86.8098	0	79.4479	0
1125	ACACGCAAC	0	2.26244	82.6546	0	78.1297	0
1126	ACACGCCAC	44.9604	0	0	0.906002	0	0
1127	ACACGCGAC	0	21.267	0	6.48567	75.4148	0
1128	ACACGCTAC	84.9338	0	86.2583	0	84.106	0
1129	ACACGGAAC	97.3248	0	81.2739	0	76.5605	0
1130	ACACGGCAC	64.3466	0	0	0	0	0
1131	ACACGGGAC	95.6389	7.35294	66.8357	0	71.3996	0
1132	ACACGGTAC	96.8523	1.93705	82.2034	0	74.2131	0
1133	ACACGTAAC	63.4379	0	87.176	0	82.4011	0
1134	ACACGTCAC	84.111	0	0	0	0	0
1135	ACACGTGAC	26.1905	0	73.8095	0	74.8677	0
1136	ACACGTTAC	95.9627	0	92.236	0	85.8696	0
1137	ACACTAAAC	0	0	81.7896	0	75.1962	0
1138	ACACTACAC	0	0	11.2948	0	72.865	0
1139	ACACTAGAC	89.1089	0	80.5281	0	75.7426	0
1140	ACACTATAC	26.4463	0	86.7769	0	82.314	0
1141	ACACTCAAC	0	0	85.258	0	81.3268	0
1142	ACACTCCAC	0	0	0	0	0	0
1143	ACACTCGAC	93.6639	0	83.1956	0	78.9256	0
1144	ACACTCTAC	73.607	0	89.4428	0	80.2053	0
1145	ACACTGAAC	0	0	79.3651	0	79.5238	0
1146	ACACTGCAC	0	0	81.5534	0	85.7605	0
1147	ACACTGGAC	81.6688	0	81.6688	0	79.8989	0
1148	ACACTGTAC	0	0	84.4928	0	78.9855	0
1149	ACACTTAAC	0.463679	0	85.4714	0	82.6893	0
1150	ACACTTCAC	0	0	0	0	15.8559	0
1151	ACACTTGAC	95.0764	0	86.5874	0	81.8336	0
1152	ACACTTTAC	88.8112	0	88.6364	0	85.1399	0
1153	ACAGAAAAC	0	0	77.3829	0	73.3441	0
1154	ACAGAACAC	0	0	0	0	49.169	0
1155	ACAGAAGAC	0	0	74.8792	0	70.3704	0
1156	ACAGAATAC	0	0	84.4322	0	77.1062	0
1157	ACAGACAAC	0	0	82.7988	0	80.0292	0
1158	ACAGACCAC	0	0	71.677	0	69.441	0
1159	ACAGACGAC	0	0	43.2137	0	66.7707	0
1160	ACAGACTAC	0	0	86.7863	0	83.8499	0
1161	ACAGAGAAC	0	0	76.3285	0	76.4895	0
1162	ACAGAGCAC	0	0	0	0	0	0
1163	ACAGAGGAC	0	0	74.4745	0	63.8138	0
1164	ACAGAGTAC	0	0	62.9433	0	66.1348	0
1165	ACAGATAAC	0	0	84.9758	0	84.4911	0
1166	ACAGATCAC	0	0	0	0	7.98817	0
1167	ACAGATGAC	0	0	76.5599	0	76.5599	0
1168	ACAGATTAC	0	0	90.0208	0	88.5655	0
1169	ACAGCAAAC	0	0	82.1477	0	76.6443	0
1170	ACAGCACAC	0	20.5882	0	1.13122	0	0
1171	ACAGCAGAC	0	0	69.219	0	65.5436	0
1172	ACAGCATAC	0	0	82.6147	0	76.7733	0
1173	ACAGCCAAC	0	0	80.3504	0	79.8498	0
1174	ACAGCCCAC	0	2.4558	0	0	0	0
1175	ACAGCCGAC	0	0	35.2593	0	55.2593	0
1176	ACAGCCTAC	0	0	83.3063	0	78.9303	0
1177	ACAGCGAAC	0	11.0874	78.4648	3.19829	75.0533	0
1178	ACAGCGCAC	10.9589	56.8493	0	24.6575	0	34.2466
1179	ACAGCGGAC	39.0335	17.4721	15.7993	0	0	0
1180	ACAGCGTAC	0	23.2877	64.3836	0	63.9269	0
1181	ACAGCTAAC	0	0	85.3357	0	81.9788	0
1182	ACAGCTCAC	0	8.08511	42.1277	0	49.7872	0
1183	ACAGCTGAC	0	0	74.1379	0	73.7548	0
1184	ACAGCTTAC	33.195	0	89.6266	0	86.0996	0
1185	ACAGGAAAC	48.827	0	80.4985	0	74.6334	0
1186	ACAGGACAC	97.7186	0	0	0	50.8238	0
1187	ACAGGAGAC	61.7406	0	59.7701	0	59.9343	0
1188	ACAGGATAC	96.1353	0	85.1852	0	76.8116	0
1189	ACAGGCAAC	36.0489	0	81.7719	0	78.6151	0
1190	ACAGGCCAC	96.3725	0	0	0	0	0
1191	ACAGGCGAC	30.6864	4.10498	0	0	13.0552	0
1192	ACAGGCTAC	98.2609	6.45963	83.4783	0	79.8758	0
1193	ACAGGGAAC	97.0552	0	74.7239	0	70.9202	0
1194	ACAGGGCAC	96.577	15.0978	0	0	0	0
1195	ACAGGGGAC	96.2415	7.74487	26.4237	0	51.4806	0
1196	ACAGGGTAC	98.063	14.4673	73.7288	0	72.5182	0
1197	ACAGGTAAC	63.3987	0	86.9281	0	80.1307	0
1198	ACAGGTCAC	98.2838	0	0	0	24.9428	0
1199	ACAGGTGAC	55.4559	13.2287	61.8834	0	66.6667	0
1200	ACAGGTTAC	97.7612	0	88.6567	0	81.194	0
1201	ACAGTAAAC	0	0	82.1646	0	79.878	0
1202	ACAGTACAC	0	0	63.6476	0	71.464	0
1203	ACAGTAGAC	0	0	60.9137	0	61.9289	0
1204	ACAGTATAC	0	0	83.4768	0	75.043	0
1205	ACAGTCAAC	0	0	85.6584	0	77.7053	0
1206	ACAGTCCAC	0	0	44.3765	0	0	0
1207	ACAGTCGAC	0	0	0	0	62.2875	0
1208	ACAGTCTAC	0	0	87.9556	0	77.0206	0
1209	ACAGTGAAC	0	0	80.3543	0	73.43	0
1210	ACAGTGCAC	0	5.46218	0	0	54.902	0
1211	ACAGTGGAC	0	0	57.1644	0	60.181	0
1212	ACAGTGTAC	0	0	78.13	0	74.9604	0
1213	ACAGTTAAC	0	0	80.4207	0	82.2006	0
1214	ACAGTTCAC	0	0	64.6893	0	74.7175	0
1215	ACAGTTGAC	0	0	64.5522	0	73.5075	0
1216	ACAGTTTAC	0	0	92.6259	0	82.3741	0
1217	ACATAAAAC	0	0	82.6307	0	78.5835	0
1218	ACATAACAC	0	0	3.98818	0	44.904	0
1219	ACATAAGAC	0	0	78.0328	0	74.4262	0
1220	ACATAATAC	99.0291	0	95.9223	0	98.6408	5.04854
1221	ACATACAAC	56.1111	0	92.7778	0	90.8333	0
1222	ACATACCAC	94.5501	0	88.7199	0	83.27	0
1223	ACATACGAC	0	0	74.6905	0	79.5048	0
1224	ACATACTAC	98.8976	0	96.378	16.2205	98.4252	20.315
1225	ACATAGAAC	0	0	75.8964	0	76.494	0
1226	ACATAGCAC	0	0	0	0	0	0
1227	ACATAGGAC	0	0	83.3333	0	75.2174	0
1228	ACATAGTAC	98.5637	0	96.5889	0	94.9731	0
1229	ACATATAAC	58.2117	0	91.4234	0	83.2117	0
1230	ACATATCAC	0	0	43.865	0	48.4663	0
1231	ACATATGAC	0	0	75.8621	0	75.1724	0
1232	ACATATTAC	98.8528	2.48566	96.5583	43.9771	97.7055	47.9924
1233	ACATCAAAC	0	0	81.0541	0	79.6296	0
1234	ACATCACAC	0	0	46.3215	0	43.3243	0
1235	ACATCAGAC	0	0	74.2667	0	66.9333	0
1236	ACATCATAC	96.2264	0	95.283	0	94.1824	0
1237	ACATCCAAC	18.6224	0	87.8827	0	86.4796	0
1238	ACATCCCAC	0	0	11.2514	0	23.7658	0
1239	ACATCCGAC	0	0	76.1029	0	72.3039	0
1240	ACATCCTAC	97.2603	0	97.2603	0	93.4932	0
1241	ACATCGAAC	0	0	83.1461	0	78.5112	0
1242	ACATCGCAC	0	10.355	0	0	0	0
1243	ACATCGGAC	0	2.30596	76.2655	0	67.7165	0
1244	ACATCGTAC	60.2118	0	95.4614	0	89.8638	0
1245	ACATCTAAC	41.1131	0	88.8689	0	81.6876	0
1246	ACATCTCAC	0	0	92.0485	0	90.027	0
1247	ACATCTGAC	5.60897	0	84.4551	0	75.8013	0
1248	ACATCTTAC	97.9508	0	96.7213	0	95.6967	0
1249	ACATGAAAC	84.4884	0	94.0594	0	88.9439	0
1250	ACATGACAC	74.6586	0	40.2124	0	62.3672	0
1251	ACATGAGAC	22.2591	0	76.5781	0	69.6013	0
1252	ACATGATAC	99.2495	0	96.8105	0	97.561	0
1253	ACATGCAAC	91.6137	0	94.155	0	90.8513	0
1254	ACATGCCAC	57.3141	0	3.35731	0	28.1775	0
1255	ACATGCGAC	0	0	63.8268	0	71.2291	0
1256	ACATGCTAC	98.7805	0	98.7805	8.07927	98.1707	13.5671
1257	ACATGGAAC	97.4318	0	91.0112	0	85.0722	0
1258	ACATGGCAC	31.8296	0	0	0	0	0
1259	ACATGGGAC	97.6572	10.6658	69.2972	0	71.1467	0
1260	ACATGGTAC	98.5646	0.717703	96.9697	0	97.4482	0
1261	ACATGTAAC	95.1807	0	96.5361	0	92.4699	0
1262	ACATGTCAC	89.1929	0	61.8331	0	59.2339	0
1263	ACATGTGAC	24.1987	0	78.8462	0	74.6795	0
1264	ACATGTTAC	98.2238	1.68739	96.8028	17.5844	96.9805	29.8401
1265	ACATTAAAC	10.7143	0	85.034	0	81.1224	0
1266	ACATTACAC	0	0	42.6667	0	74.1667	0
1267	ACATTAGAC	0	0	73.6842	0	62.4319	0
1268	ACATTATAC	98.6817	0	98.1168	0	97.1751	0
1269	ACATTCAAC	63.7026	0	90.9621	0	89.5044	0
1270	ACATTCCAC	0	0	73.1444	0	0	0
1271	ACATTCGAC	0	0	42.4765	0	70.2194	0
1272	ACATTCTAC	95.5769	0	96.9231	0	97.3077	0
1273	ACATTGAAC	5.52677	0	87.2193	0	82.038	0
1274	ACATTGCAC	29.3046	0	93.3775	0	93.0464	0
1275	ACATTGGAC	0	4.70588	69.4118	0	71.7647	0
1276	ACATTGTAC	96.8504	0	95.0787	0	93.7008	0
1277	ACATTTAAC	77.7328	0	92.5101	0	83.1984	0
1278	ACATTTCAC	0	0	82.1596	0	86.385	0
1279	ACATTTGAC	0	0	76.6423	0	74.2701	0
1280	ACATTTTAC	97.0387	0	97.0387	0	97.4943	10.0228
1281	ACCAAAAAC	0	0	84.8684	0	75	0
1282	ACCAAACAC	0	0	72.2362	0	51.6332	0
1283	ACCAAAGAC	56.8567	0	86.9029	0	74.7304	0
1284	ACCAAATAC	68.3007	0	91.1765	0	82.8431	0
1285	ACCAACAAC	35.7045	0	84.9521	0	81.1218	0
1286	ACCAACCAC	15.1481	0	88.4966	0	78.5877	0
1287	ACCAACGAC	0	0	85.3887	0	76.4075	0
1288	ACCAACTAC	83.2606	0	91.9942	0	85.5895	0
1289	ACCAAGAAC	0	0	89.2188	0	79.2188	0
1290	ACCAAGCAC	0	0	52.2255	0	0	0
1291	ACCAAGGAC	47.5369	0	85.8374	0	73.399	0
1292	ACCAAGTAC	32.9803	0	88.6536	0	77.6097	0
1293	ACCAATAAC	56.0193	0	91.6533	0	82.183	0
1294	ACCAATCAC	0	0	76.1708	0	40.0826	0
1295	ACCAATGAC	55.5556	0	88.7346	0	80.0926	0
1296	ACCAATTAC	97.3485	0	92.9924	0	85.0379	0
1297	ACCACAAAC	0	0	86.7628	0	77.1953	0
1298	ACCACACAC	0	0	71.0079	0	66.9309	0
1299	ACCACAGAC	0	0	83.253	0	74.0964	0
1300	ACCACATAC	33.5714	0	85.4286	0	76.2857	0
1301	ACCACCAAC	56.4748	0	90.4077	0	86.4508	0
1302	ACCACCCAC	16.9474	0	83.4737	0	69.1579	0
1303	ACCACCGAC	35.5185	0	84.7437	0	84.267	0
1304	ACCACCTAC	74.829	0	94.8016	0	80.7114	0
1305	ACCACGAAC	0	0	88.2423	0	84.0855	0
1306	ACCACGCAC	0	16.6667	38.0658	9.87654	30.4527	0
1307	ACCACGGAC	0	0.100908	82.5429	0	78.002	0
1308	ACCACGTAC	0	0	87.1731	0	76.4633	0
1309	ACCACTAAC	63.2061	0	93.4351	0	87.7863	0
1310	ACCACTCAC	0	0	74.9091	0	64	0
1311	ACCACTGAC	33.9463	0	86.1386	0	80.198	0
1312	ACCACTTAC	91.8567	0	92.8339	0	84.8534	0
1313	ACCAGAAAC	0	0	86.0163	0	76.5854	0
1314	ACCAGACAC	0	0	77.2595	0	55.8309	0
1315	ACCAGAGAC	42.3019	0	83.707	0	75.7848	0
1316	ACCAGATAC	6.63507	0	86.5719	0	83.0964	0
1317	ACCAGCAAC	45.3543	1.02362	92.2835	0	84.4094	0
1318	ACCAGCCAC	0	0	60.2094	0	0	0
1319	ACCAGCGAC	0	36.6197	51.4085	8.80282	53.169	0
1320	ACCAGCTAC	60.8392	0	89.5105	0	80.1865	0
1321	ACCAGGAAC	0	0	85.7687	0	75.6036	0
1322	ACCAGGCAC	0	1.83824	63.4191	0	0	0
1323	ACCAGGGAC	0	3.13531	83.0583	0	72.9373	0
1324	ACCAGGTAC	0	0	87.6866	0	83.9552	0
1325	ACCAGTAAC	67.052	0	89.4509	0	81.6474	0
1326	ACCAGTCAC	0	0	79.2714	0	51.7588	0
1327	ACCAGTGAC	91.1765	0	85.8824	0	81.3235	0
1328	ACCAGTTAC	89.5238	0	92.381	0	85.5556	0
1329	ACCATAAAC	12.1951	0	87.9573	0	79.7256	0
1330	ACCATACAC	0	0	78.996	0	75.033	0
1331	ACCATAGAC	3.22581	0	80	0	72.0968	0
1332	ACCATATAC	66.5499	0	88.7916	0	83.3625	0
1333	ACCATCAAC	46.25	0	89.5833	0	80.4167	0
1334	ACCATCCAC	0	0	64.8837	0	0	0
1335	ACCATCGAC	23.2595	0	82.7532	0	79.4304	0
1336	ACCATCTAC	81.2606	0	91.6525	0	80.9199	0
1337	ACCATGAAC	25.12	0	87.36	0	82.4	0
1338	ACCATGCAC	0	0	72.0177	0	62.8866	0
1339	ACCATGGAC	7.11514	2.78137	84.8642	0	71.6688	0
1340	ACCATGTAC	20.2624	0	85.1312	0	79.3003	0
1341	ACCATTAAC	69.4888	0	89.4569	0	90.2556	0
1342	ACCATTCAC	0	0	67.8994	0	36.3905	0
1343	ACCATTGAC	50.5282	0	83.0986	0	77.2887	0
1344	ACCATTTAC	96.1957	0	92.9348	0	84.6014	0
1345	ACCCAAAAC	6.89223	0	88.8471	0	79.5739	0
1346	ACCCAACAC	0	0	82.2472	0	76.4045	0
1347	ACCCAAGAC	25.6	0	84.4	0	76.2667	0
1348	ACCCAATAC	58.8685	0	92.6606	0	77.37	0
1349	ACCCACAAC	53.4002	0	89.9666	0	83.2776	0
1350	ACCCACCAC	0	0	86.8192	0	75.7081	0
1351	ACCCACGAC	12.4717	0	84.9206	0	78.7982	0
1352	ACCCACTAC	81.5385	0	90.9091	0	83.4965	0
1353	ACCCAGAAC	15.2327	0	91.3963	0	80.9591	0
1354	ACCCAGCAC	38.0319	28.5904	80.8511	2.65957	73.4043	0
1355	ACCCAGGAC	36.3828	0	85.8044	0	78.8644	0
1356	ACCCAGTAC	36.3014	0	89.3151	0	78.0822	0
1357	ACCCATAAC	59.517	0	91.6193	0	84.0909	0
1358	ACCCATCAC	0	0	84.5638	0	61.745	0
1359	ACCCATGAC	54.1497	0	85.4422	0	78.2313	0
1360	ACCCATTAC	97.7742	0	94.7536	0	86.8045	0
1361	ACCCCAAAC	0	0	84.3902	0	77.439	0
1362	ACCCCACAC	0	0	79.5643	0	67.0124	0
1363	ACCCCAGAC	56.928	0	89.4737	0	79.9141	0
1364	ACCCCATAC	50.8075	0	89.441	0	82.1118	0
1365	ACCCCCAAC	66.4948	0	91.6495	0	84.1237	0
1366	ACCCCCCAC	0	0	65.6522	0	49.6522	0
1367	ACCCCCGAC	67.1123	0	89.1266	0	80.4813	0
1368	ACCCCCTAC	71.6834	0	93.1996	0	82.1628	0
1369	ACCCCGAAC	0	0	89.2398	0	81.7544	0
1370	ACCCCGCAC	13.4328	15.1741	69.9834	0	22.7197	0
1371	ACCCCGGAC	32.556	0	85.9142	0	76.0261	0
1372	ACCCCGTAC	6.40449	0	89.3258	0	78.427	0
1373	ACCCCTAAC	78.3007	0	94.1176	0	84.9673	0
1374	ACCCCTCAC	0	0	80.0866	0	65.1515	0
1375	ACCCCTGAC	74.2824	0	91.3892	0	84.0413	0
1376	ACCCCTTAC	88.7023	0	95.2672	0	87.0229	0
1377	ACCCGAAAC	0	0	86.3636	0	76.8466	0
1378	ACCCGACAC	0	0	78.1838	0	71.0963	0
1379	ACCCGAGAC	0	0	26.5568	0	40.293	0
1380	ACCCGATAC	24.4057	0	84.6276	0	76.5452	0
1381	ACCCGCAAC	45.2038	0	87.8897	0	83.9329	0
1382	ACCCGCCAC	0	0	73.4694	0	62.1912	0
1383	ACCCGCGAC	19.1011	22.4719	83.4671	0	84.7512	0
1384	ACCCGCTAC	64	0	89.6	0	85.4667	0
1385	ACCCGGAAC	19.4413	0	87.933	0	79.7765	0
1386	ACCCGGCAC	6.50407	0	72.6287	0	56.7751	0
1387	ACCCGGGAC	0	6.19796	83.1637	0	73.728	0
1388	ACCCGGTAC	34.7826	0	87.068	0	81.8283	0
1389	ACCCGTAAC	67.4817	0	86.5526	0	83.0073	0
1390	ACCCGTCAC	0	0	75.7941	0	61.6648	0
1391	ACCCGTGAC	24.4444	0	83.3987	0	78.6928	0
1392	ACCCGTTAC	92.8859	0	91.2752	0	84.4295	0
1393	ACCCTAAAC	33.2834	0	90.2549	0	71.2144	0
1394	ACCCTACAC	0.130208	0	80.0781	0	75	0
1395	ACCCTAGAC	66.7747	0	88.4927	0	78.7682	0
1396	ACCCTATAC	57.3402	0	89.4646	0	78.5838	0
1397	ACCCTCAAC	61.1959	0	92.6209	0	83.0789	0
1398	ACCCTCCAC	0	0	80.5011	0	56.1002	0
1399	ACCCTCGAC	81.6794	0	82.0611	0	81.0433	0
1400	ACCCTCTAC	75.4977	0	93.2619	0	87.1363	0
1401	ACCCTGAAC	35.8936	0	88.3309	0	82.7179	0
1402	ACCCTGCAC	0	0	77.5342	0	28.0822	0
1403	ACCCTGGAC	40.458	0	86.6412	0	76.3359	0
1404	ACCCTGTAC	12.2682	0	90.2996	0	80.3138	0
1405	ACCCTTAAC	69.2537	0	93.1343	0	83.4328	0
1406	ACCCTTCAC	0	0	81.5233	0	0	0
1407	ACCCTTGAC	81.5217	0	87.4224	0	81.677	0
1408	ACCCTTTAC	92.8571	0	92.4812	0	79.6992	0
1409	ACCGAAAAC	0	0	87.1907	0	78.0204	0
1410	ACCGAACAC	0	0	73.8594	0	63.2552	0
1411	ACCGAAGAC	0	0	76.3473	0	73.2036	0
1412	ACCGAATAC	32.1145	0	86.0095	0	81.0811	0
1413	ACCGACAAC	14.9485	0	86.5979	0	81.9588	0
1414	ACCGACCAC	0	0	78.125	0	74.6528	0
1415	ACCGACGAC	0	0	72.3861	0	77.3458	0
1416	ACCGACTAC	58.3591	0	88.6997	0	84.5201	0
1417	ACCGAGAAC	0	0	77.0134	0	75.6711	0
1418	ACCGAGCAC	0	0	20.362	0	0	0
1419	ACCGAGGAC	0	0	75.8621	0	71.7241	0
1420	ACCGAGTAC	0	0	80.6604	0	74.8428	0
1421	ACCGATAAC	45.2663	0	92.4556	0	84.9112	0
1422	ACCGATCAC	0	0	70.2586	0	42.2414	0
1423	ACCGATGAC	12.16	0	81.28	0	79.84	0
1424	ACCGATTAC	95.2153	0	94.8963	0	83.0941	0
1425	ACCGCAAAC	0	0	86.5672	0	79.9186	0
1426	ACCGCACAC	0	22.3158	0	1.68421	0	0
1427	ACCGCAGAC	0	0	77.0149	0	72.2388	0
1428	ACCGCATAC	0	0	83.3333	0	80.1887	0
1429	ACCGCCAAC	10.6243	0	91.4567	0	84.4469	0
1430	ACCGCCCAC	0	6.91057	0	0	39.8374	0
1431	ACCGCCGAC	0	9.03686	76.5755	1.66468	72.7705	0
1432	ACCGCCTAC	0	0	86.4742	0	82.2188	0
1433	ACCGCGAAC	0	0	85.9259	0	78.8889	0
1434	ACCGCGCAC	14.2857	62.013	0	57.1429	0	35.7143
1435	ACCGCGGAC	4.10397	24.8974	77.8386	0	78.6594	0
1436	ACCGCGTAC	0	9.70636	79.6085	0	80.5873	0
1437	ACCGCTAAC	48.4553	0	91.2195	0	85.5285	0
1438	ACCGCTCAC	0	0	78.1095	0	70.9784	0
1439	ACCGCTGAC	11.775	0	84.71	0	80.8436	0
1440	ACCGCTTAC	58.7242	0	88.3677	0	88.743	0
1441	ACCGGAAAC	0	0	84.6452	0	72.5161	0
1442	ACCGGACAC	0	0	65.9292	0	59.7345	0
1443	ACCGGAGAC	0	0	74.5833	0	68.3333	0
1444	ACCGGATAC	44.402	6.10687	87.659	0	77.2265	0
1445	ACCGGCAAC	0	0	83.4483	0	81.1823	0
1446	ACCGGCCAC	0	0	38.6964	0	19.967	0
1447	ACCGGCGAC	0	15.1203	51.7755	0	69.9885	0
1448	ACCGGCTAC	38.8403	0	88.2932	0	82.7133	0
1449	ACCGGGAAC	0	0	81.8078	0	72.8833	0
1450	ACCGGGCAC	0	20.0899	41.2067	0	0	0
1451	ACCGGGGAC	5.60081	22.556	73.8289	2.34216	61.7108	0
1452	ACCGGGTAC	35.6768	16.4218	85.3095	0	75.8657	0
1453	ACCGGTAAC	50.7724	0	85.5819	0	82.4923	0
1454	ACCGGTCAC	0	8.24022	68.3426	0	60.0559	0
1455	ACCGGTGAC	24.4256	17.6542	83.3132	5.32044	79.6856	0
1456	ACCGGTTAC	77.7234	8.20073	90.6977	0	86.0465	0
1457	ACCGTAAAC	17.744	0	89.6071	0	82.5095	0
1458	ACCGTACAC	0	0	77.7268	0	76.9231	0
1459	ACCGTAGAC	0	0	82.1937	0	72.3647	0
1460	ACCGTATAC	34.9762	0	86.9634	0	79.8092	0
1461	ACCGTCAAC	21.6028	0	90.36	0	82.3461	0
1462	ACCGTCCAC	0	0	55.9039	0	0	0
1463	ACCGTCGAC	0	2.67624	72.1932	0	71.1488	0
1464	ACCGTCTAC	61.3402	0	89.6907	0	79.2526	0
1465	ACCGTGAAC	24.0896	0	88.6555	0	81.2325	0
1466	ACCGTGCAC	0	3.9281	48.735	0	39.4141	0
1467	ACCGTGGAC	0	16.6244	76.3959	3.5533	73.2234	0
1468	ACCGTGTAC	0	15.1146	83.0946	0	76.0745	0
1469	ACCGTTAAC	46.0452	0	91.2429	0	84.7458	0
1470	ACCGTTCAC	0	0	76.9133	0	64.2857	0
1471	ACCGTTGAC	24.5928	0	82.5733	0	79.4788	0
1472	ACCGTTTAC	75.626	0	88.1469	0	82.3038	0
1473	ACCTAAAAC	32.4503	0	86.0927	0	82.6159	0
1474	ACCTAACAC	0	0	75.1524	0	64.1768	0
1475	ACCTAAGAC	47.5793	0	87.4791	0	71.7863	0
1476	ACCTAATAC	99.1023	0	98.5637	0	95.5117	0
1477	ACCTACAAC	88.3792	0	91.2844	0	82.8746	0
1478	ACCTACCAC	95.4377	0	91.7386	0	87.1763	0
1479	ACCTACGAC	26.7313	0	83.518	0	80.4709	0
1480	ACCTACTAC	98.6891	0	98.8764	0	98.5019	1.1236
1481	ACCTAGAAC	41.3333	0	90	0	77.8333	0
1482	ACCTAGCAC	0	0	68.6542	0	31.6865	0
1483	ACCTAGGAC	47.4601	0	86.0668	0	73.73	0
1484	ACCTAGTAC	98.2548	0	98.4293	0	95.986	0
1485	ACCTATAAC	93.4545	0	94.1818	0	85.8182	0
1486	ACCTATCAC	0	0	80.2691	0	57.8475	0
1487	ACCTATGAC	62.5219	0	87.3905	0	77.7583	0
1488	ACCTATTAC	98.8304	35.6725	98.8304	20.078	99.0253	35.0877
1489	ACCTCAAAC	0	0	87.367	0	79.6543	0
1490	ACCTCACAC	0	0	76.8844	0	65.0754	0
1491	ACCTCAGAC	38.9435	0	86.6093	0	79.8526	0
1492	ACCTCATAC	98.7382	0	97.6341	0	91.4826	0
1493	ACCTCCAAC	76.3943	0	92.9961	0	83.1388	0
1494	ACCTCCCAC	0	0	55.78	0	54.7699	0
1495	ACCTCCGAC	46.2379	0	86.0437	0	79.733	0
1496	ACCTCCTAC	98.0769	0	98.2249	0	93.1953	0
1497	ACCTCGAAC	0	0	86.4358	0	83.2612	0
1498	ACCTCGCAC	0	2.54083	68.0581	0	41.3793	0
1499	ACCTCGGAC	21.6646	0	81.2729	0	72.5826	0
1500	ACCTCGTAC	97.1471	0	93.8438	0	86.7868	0
1501	ACCTCTAAC	89.4822	0	93.0421	0	89.8058	0
1502	ACCTCTCAC	74.034	0	86.5533	0	87.7898	0
1503	ACCTCTGAC	82.2901	0	93.4351	0	79.8473	0
1504	ACCTCTTAC	98.2283	0	98.0315	0	96.8504	0
1505	ACCTGAAAC	97.4046	0	93.1298	0	88.0916	0
1506	ACCTGACAC	0	0	74.1477	0	68.0398	0
1507	ACCTGAGAC	27.2581	0	80	0	78.3871	0
1508	ACCTGATAC	97.9439	0	99.2523	0	96.0748	0
1509	ACCTGCAAC	98.5731	0	94.6492	0	91.201	0
1510	ACCTGCCAC	0	0	69.5502	0	7.1511	0
1511	ACCTGCGAC	26.6187	1.58273	81.0072	0	75.6835	0
1512	ACCTGCTAC	97.6378	0	98.2677	0	97.0079	0
1513	ACCTGGAAC	86.3764	0	91.0112	0	81.1798	0
1514	ACCTGGCAC	0	0	41.6465	0	0	0
1515	ACCTGGGAC	17.6179	5.45906	79.4045	0	72.2084	0
1516	ACCTGGTAC	97.9042	0	96.5569	0	95.2096	0
1517	ACCTGTAAC	98.1453	0	95.8269	0	88.5626	0
1518	ACCTGTCAC	0	0	78.019	0	62.2795	0
1519	ACCTGTGAC	68.7797	0	86.6878	0	80.9826	0
1520	ACCTGTTAC	97.786	0	98.524	9.40959	99.0775	17.5277
1521	ACCTTAAAC	62.2848	0	91.3928	0	79.6557	0
1522	ACCTTACAC	0	0	80.1887	0	79.4025	0
1523	ACCTTAGAC	35.8524	0	80.8436	0	77.8559	0
1524	ACCTTATAC	97.9296	0	98.5507	0	96.4803	0
1525	ACCTTCAAC	90.7459	0	90.1934	0	84.6685	0
1526	ACCTTCCAC	46.5991	0	86.686	0	0	0
1527	ACCTTCGAC	35.4198	0	80.916	0	79.3893	0
1528	ACCTTCTAC	98.0769	0	97.3077	0	96.1538	0
1529	ACCTTGAAC	45.6364	0	84.9091	0	79.8182	0
1530	ACCTTGCAC	0	1.97487	65.7092	0	69.4794	0
1531	ACCTTGGAC	0	0	56.6372	0	55.5752	0
1532	ACCTTGTAC	96.741	0	95.8834	0	91.9383	0
1533	ACCTTTAAC	93.6015	0	93.9671	0	86.106	0
1534	ACCTTTCAC	0	0	79.7619	0	74.1497	0
1535	ACCTTTGAC	68.242	0	87.5236	0	80.3403	0
1536	ACCTTTTAC	98.2456	0	98.7469	0	97.7444	0
1537	ACGAAAAAC	0	0	83.2288	0	71.7868	0
1538	ACGAAACAC	0	0	29.364	0	66.1705	0
1539	ACGAAAGAC	31.3821	0	67.9675	0	59.6748	0
1540	ACGAAATAC	98.4962	0	81.015	0	76.3158	0
1541	ACGAACAAC	31.6712	0	84.2318	0	84.2318	0
1542	ACGAACCAC	0	0	83.6408	0	74.5387	0
1543	ACGAACGAC	0	0	43.608	0	70.4545	0
1544	ACGAACTAC	98.4694	0	87.9252	0	81.8027	0
1545	ACGAAGAAC	0	0	82.699	0	69.5502	0
1546	ACGAAGCAC	0	0	0	0	29.0476	0
1547	ACGAAGGAC	0	0	67.8261	0	55.2174	0
1548	ACGAAGTAC	0	0	0	0	0	0
1549	ACGAATAAC	61.8875	0	84.9365	0	80.0363	0
1550	ACGAATCAC	0	0	0	0	0	0
1551	ACGAATGAC	69.3578	0	74.1284	0	65.5046	0
1552	ACGAATTAC	98.1785	0	93.4426	0	87.6138	0
1553	ACGACAAAC	0	0	85.1229	0	79.8189	0
1554	ACGACACAC	0	0	0	0	48.6924	0
1555	ACGACAGAC	0	0	30.0429	0	48.6409	0
1556	ACGACATAC	90.991	0	82.8829	0	81.6817	0
1557	ACGACCAAC	48.6658	0	89.1995	0	80.1779	0
1558	ACGACCCAC	0	0	49.0783	0	66.8203	0
1559	ACGACCGAC	1.95822	0	68.799	0	76.1097	0
1560	ACGACCTAC	97.0451	0	90.8243	0	83.8258	0
1561	ACGACGAAC	0	0	82.872	0	77.1626	0
1562	ACGACGCAC	0	4.51389	0	0	0	0
1563	ACGACGGAC	0	7.5233	71.9041	0	73.3688	0
1564	ACGACGTAC	0	0	71.2219	0	68.9711	0
1565	ACGACTAAC	65.1757	0	89.4569	0	84.8243	0
1566	ACGACTCAC	0	0	25.976	0	48.4985	0
1567	ACGACTGAC	47.8548	0	80.363	0	82.0132	0
1568	ACGACTTAC	97.8495	0	92.6523	0	85.3047	0
1569	ACGAGAAAC	0	0	80.895	0	69.3632	0
1570	ACGAGACAC	0	0	23.1672	0	51.0264	0
1571	ACGAGAGAC	31.362	0	57.3477	0	50.3584	0
1572	ACGAGATAC	47.3585	0	83.9623	0	77.3585	0
1573	ACGAGCAAC	25.4717	0	82.7493	0	76.9542	0
1574	ACGAGCCAC	0	0	0	0	0	0
1575	ACGAGCGAC	9.57265	0	0	0	32.9915	0
1576	ACGAGCTAC	93.538	0	81.7447	0	78.0291	0
1577	ACGAGGAAC	0	0	79.4349	0	73.7834	0
1578	ACGAGGCAC	0	3.50701	0	0	0	0
1579	ACGAGGGAC	0	18.8557	67.8804	0.520156	64.7594	0
1580	ACGAGGTAC	0	3.41812	78.3784	0	77.2655	0
1581	ACGAGTAAC	75.1506	0	84.6386	0	79.3675	0
1582	ACGAGTCAC	0	0	41.7266	0	36.259	0
1583	ACGAGTGAC	95.1304	0	79.3043	0	72.1739	0
1584	ACGAGTTAC	96.9811	0	89.8113	0	81.6981	0
1585	ACGATAAAC	0	0	81.5661	0	76.1827	0
1586	ACGATACAC	0	0	34.2525	0	68.5051	0
1587	ACGATAGAC	0	0	0	0	0	0
1588	ACGATATAC	95.4023	0	79.1188	0	79.6935	0
1589	ACGATCAAC	47.2477	0	82.263	0	76.1468	0
1590	ACGATCCAC	0	0	0	0	0	0
1591	ACGATCGAC	0	0	0	0	52.6756	0
1592	ACGATCTAC	97.8686	0	89.1652	0	80.4618	0
1593	ACGATGAAC	0	0	80.531	0	76.5487	0
1594	ACGATGCAC	0	0	19.5759	0	64.1109	0
1595	ACGATGGAC	0	4.96894	69.0994	0	68.1677	0
1596	ACGATGTAC	72.3282	0	78.2443	0	75.5725	0
1597	ACGATTAAC	67.1821	0	89.5189	0	82.9897	0
1598	ACGATTCAC	0	0	0	0	12.9848	0
1599	ACGATTGAC	51.2871	0	73.8614	0	68.5149	0
1600	ACGATTTAC	99.0079	0	92.0635	0	85.9127	0
1601	ACGCAAAAC	0	0	79.3561	0	68.75	0
1602	ACGCAACAC	0	0	0	0	41.9714	0
1603	ACGCAAGAC	0	0	11.6162	0	0	0
1604	ACGCAATAC	74.4186	0	81.2016	0	72.8682	0
1605	ACGCACAAC	0	16.9576	79.0524	2.49377	76.808	0
1606	ACGCACCAC	0	14.3959	0	0	0	0
1607	ACGCACGAC	0	18.5065	0	8.44156	0	3.8961
1608	ACGCACTAC	0	19.0789	50.4386	21.9298	69.2982	0
1609	ACGCAGAAC	0	0	83.9779	0	76.7956	0
1610	ACGCAGCAC	0	28.8828	0	13.3515	0	8.71935
1611	ACGCAGGAC	0	12.1359	50.4854	0	37.055	0
1612	ACGCAGTAC	0	0	0	0	0	0
1613	ACGCATAAC	41.9708	0	85.9489	0	76.6423	0
1614	ACGCATCAC	0	2.59392	0	0	0	0
1615	ACGCATGAC	18.3824	0	71.875	0	69.4853	0
1616	ACGCATTAC	97.2277	0	91.8812	0	84.1584	0
1617	ACGCCAAAC	0	0	80.9663	0	69.3997	0
1618	ACGCCACAC	0	0	0	0	0	0
1619	ACGCCAGAC	0	0.134771	77.8976	0	62.3989	0
1620	ACGCCATAC	28.5938	1.32812	79.375	0	74.8438	0
1621	ACGCCCAAC	33.6052	0	84.5024	0	80.4241	0
1622	ACGCCCCAC	0	0	0	0	0	0
1623	ACGCCCGAC	31.0398	7.56881	79.2049	0	72.0183	0
1624	ACGCCCTAC	68.1818	12.2159	84.2803	0	85.2273	0
1625	ACGCCGAAC	0	0	78.3737	0	76.8166	0
1626	ACGCCGCAC	0	39.1509	0	11.9497	0	5.34591
1627	ACGCCGGAC	20.9763	17.0844	76.9129	1.05541	66.4908	0
1628	ACGCCGTAC	0	11.5325	66.4087	0	65.4799	0
1629	ACGCCTAAC	46.5278	0	82.9861	0	79.8611	0
1630	ACGCCTCAC	0.883652	10.7511	34.6097	0	14.1384	0
1631	ACGCCTGAC	65.4962	6.56489	84.7328	0	78.0153	0
1632	ACGCCTTAC	88.5714	0	88.1905	0	74.0952	0
1633	ACGCGAAAC	0	0	77.3494	0	78.5542	0
1634	ACGCGACAC	0	22.5664	0	6.48968	10.0295	0
1635	ACGCGAGAC	0	16.3462	50	1.49573	48.7179	0
1636	ACGCGATAC	73.7789	0	80.9769	0	79.9486	0
1637	ACGCGCAAC	0	49.2647	80.3922	30.3922	78.4314	19.6078
1638	ACGCGCCAC	0	50.1953	0	24.6094	0	15.625
1639	ACGCGCGAC	0	44.7699	41.4226	27.6151	37.6569	21.3389
1640	ACGCGCTAC	20.197	53.4483	85.7143	21.1823	81.2808	22.1675
1641	ACGCGGAAC	13.745	18.7251	79.2829	0	81.4741	0
1642	ACGCGGCAC	0	32.125	0	15.5	0	8.25
1643	ACGCGGGAC	0	23.6702	60.9929	7.62411	65.4255	0
1644	ACGCGGTAC	55.5126	31.2379	84.3327	0	75.8221	8.12379
1645	ACGCGTAAC	42.348	13.522	86.1635	0	83.0189	0
1646	ACGCGTCAC	0	32.197	0	12.3737	0	2.52525
1647	ACGCGTGAC	32.3457	22.963	79.0123	0	70.3704	0
1648	ACGCGTTAC	98.7654	14.4444	90.8642	0	83.2099	0
1649	ACGCTAAAC	0	0	86.2823	0	74.1551	0
1650	ACGCTACAC	0	0	39.9606	0	65.5512	0
1651	ACGCTAGAC	28.9206	0	80.0407	0	74.9491	0
1652	ACGCTATAC	59.7826	0	83.2609	0	80.4348	0
1653	ACGCTCAAC	17.7778	0	85.8586	0	78.5859	0
1654	ACGCTCCAC	0	2.30627	0	0	0	0
1655	ACGCTCGAC	69.6133	9.94475	85.8195	0	84.5304	0
1656	ACGCTCTAC	77.2059	0	88.2353	0	81.8627	0
1657	ACGCTGAAC	9	0	85	0	82.4	0
1658	ACGCTGCAC	0	39.2045	34.4697	14.3939	73.4848	7.19697
1659	ACGCTGGAC	62.2677	10.223	83.6431	0	80.2974	0
1660	ACGCTGTAC	57.1116	12.3632	77.0241	0	72.8665	0
1661	ACGCTTAAC	34.2324	0	81.5353	0	71.9917	0
1662	ACGCTTCAC	0	11.5385	0	0	0	0
1663	ACGCTTGAC	82.3529	10.1891	89.4958	0.630252	87.395	0
1664	ACGCTTTAC	96.7391	0	86.6848	0	80.163	0
1665	ACGGAAAAC	0	0	80.3468	0	72.1098	0
1666	ACGGAACAC	0	0	27.4738	0	66.8219	0
1667	ACGGAAGAC	0	0	38.0466	0	20.4082	0
1668	ACGGAATAC	66.7717	0	83.3071	0	76.063	0
1669	ACGGACAAC	36.3636	0	81.7031	0	80.0921	0
1670	ACGGACCAC	0	0	76.4642	0	74.7289	0
1671	ACGGACGAC	0	0	8.3004	0	62.4506	0
1672	ACGGACTAC	85.7143	0	84	0	77.5714	0
1673	ACGGAGAAC	0	0	77.8547	0	73.5294	0
1674	ACGGAGCAC	0	0	0	0	13.8441	0
1675	ACGGAGGAC	0	4.92647	48.8235	0	37.9412	0
1676	ACGGAGTAC	0	5.87248	0	0	0	0
1677	ACGGATAAC	54.2857	0	81.8487	0	80	0
1678	ACGGATCAC	0	0	4.27236	0	22.6969	0
1679	ACGGATGAC	21.1823	0.738916	71.757	0	67.1593	0
1680	ACGGATTAC	98.2786	2.8169	91.0798	0	89.6714	0
1681	ACGGCAAAC	0	0	76.4286	0	75.2041	0
1682	ACGGCACAC	0	13.1778	0	0	18.6633	0
1683	ACGGCAGAC	0	5.89286	5.59524	0	0.952381	0
1684	ACGGCATAC	20.394	1.27462	82.7346	0	76.7092	0
1685	ACGGCCAAC	4.90857	0	82.4832	0	80.1732	0
1686	ACGGCCCAC	0	6.21442	0	0	55.3131	0
1687	ACGGCCGAC	0	9.16667	13.3333	0	62.1111	0
1688	ACGGCCTAC	52.7027	0	83.5586	0	80.518	0
1689	ACGGCGAAC	0	0	79.9151	0	70.8628	0
1690	ACGGCGCAC	0	47.3171	0	23.9024	0	22.439
1691	ACGGCGGAC	8.51554	25.9494	55.9264	1.61105	50.4028	0
1692	ACGGCGTAC	0	13.6792	66.8464	0	67.9245	0
1693	ACGGCTAAC	55.7867	0	87.3862	0	83.355	0
1694	ACGGCTCAC	46.4902	4.54545	73.9931	0	73.0725	0
1695	ACGGCTGAC	25.1673	11.8474	73.7617	0	78.581	0
1696	ACGGCTTAC	97.0255	0	87.2521	0	85.4108	0
1697	ACGGGAAAC	0	8.08737	76.5053	0	72.9634	0
1698	ACGGGACAC	0	8.63347	0	0	39.6186	0
1699	ACGGGAGAC	0	3.15315	0	0	0	0
1700	ACGGGATAC	38.6881	9.43775	77.2423	0.401606	75.2343	0
1701	ACGGGCAAC	0	1.77885	75.7692	0	73.5577	0
1702	ACGGGCCAC	0	19.0756	0	0.420168	11.0924	0
1703	ACGGGCGAC	0	29.6339	0	6.97941	35.8124	0
1704	ACGGGCTAC	50.2169	22.7223	77.6573	5.96529	79.9349	0
1705	ACGGGGAAC	0	14.491	24.5509	0	45.1497	0
1706	ACGGGGCAC	0	23.1952	0	3.34225	0	0
1707	ACGGGGGAC	0	34.3252	0	11.1583	6.80128	0.21254
1708	ACGGGGTAC	0	24.1738	44.9204	4.77356	56.3035	0
1709	ACGGGTAAC	52.2422	6.6704	81.7265	0.560538	79.7085	0
1710	ACGGGTCAC	0	14.3302	0	0	8.72274	0
1711	ACGGGTGAC	36.9153	29.4564	22.8824	21.7446	59.7977	0
1712	ACGGGTTAC	93.6281	19.4408	81.7945	0	83.485	0
1713	ACGGTAAAC	0	0	81.1594	0	74.3083	0
1714	ACGGTACAC	0.942285	1.06007	60.8952	0	72.6737	0
1715	ACGGTAGAC	0	0	0	0	0	0
1716	ACGGTATAC	54.608	2.81981	80.3301	0	79.5048	0
1717	ACGGTCAAC	42.5602	2.3523	83.4792	0	76.2582	0
1718	ACGGTCCAC	12.3596	0	59.2441	0	0	0
1719	ACGGTCGAC	0	15.2574	0	1.96078	57.4755	0
1720	ACGGTCTAC	76.0638	7.64628	84.8404	0	82.7128	0
1721	ACGGTGAAC	0	0	79.3375	0	75.3943	0
1722	ACGGTGCAC	0	17.1512	0	6.27907	35.4651	3.95349
1723	ACGGTGGAC	0	26.6754	54.7963	7.49014	64.7832	0
1724	ACGGTGTAC	17.8626	17.3282	75.1145	0	73.4351	0
1725	ACGGTTAAC	50.7208	0.917431	84.1415	0	79.2923	0
1726	ACGGTTCAC	15.0735	8.63971	59.3137	0	66.1765	0
1727	ACGGTTGAC	31.5534	12.1359	59.8706	0.647249	66.6667	0
1728	ACGGTTTAC	85.4354	13.964	78.3784	5.85586	78.979	0
1729	ACGTAAAAC	76.6615	0	82.5348	0	72.9521	0
1730	ACGTAACAC	0	0	52.4324	0	64.4595	0
1731	ACGTAAGAC	10.6414	0	0	0	0	0
1732	ACGTAATAC	97.861	0	97.6827	0	96.9697	0
1733	ACGTACAAC	98.6284	0	91.5212	0	88.2793	0
1734	ACGTACCAC	95.2439	0	87.8049	0	84.5122	0
1735	ACGTACGAC	33.8843	0	48.8981	0	72.1763	0
1736	ACGTACTAC	99.8342	0	97.5124	0	98.01	0
1737	ACGTAGAAC	55.8621	0	86.2069	0	80	0
1738	ACGTAGCAC	0	0	8.05471	0	50.4559	0
1739	ACGTAGGAC	7.28083	0.148588	70.4309	0	58.841	0
1740	ACGTAGTAC	97.3166	0.9839	95.8855	0	90.161	0
1741	ACGTATAAC	99.0726	0	88.0989	0	84.8532	0
1742	ACGTATCAC	84.6954	0	46.3596	0	42.1991	0
1743	ACGTATGAC	85.0993	0	76.4901	0	71.6887	0
1744	ACGTATTAC	97.1751	46.3277	97.1751	18.6441	98.4934	14.1243
1745	ACGTCAAAC	49.6212	0	80.9343	0	71.2121	0
1746	ACGTCACAC	1.39417	0	0	0	0	0
1747	ACGTCAGAC	0	0	0	0	0	0
1748	ACGTCATAC	98.489	0	92.9945	0	86.8132	0
1749	ACGTCCAAC	97.0414	0	86.0355	0	76.3314	0
1750	ACGTCCCAC	26.7838	0	0	0	0	0
1751	ACGTCCGAC	73.39	0	37.5456	0	69.7448	0
1752	ACGTCCTAC	98.797	0	93.6842	0	91.1278	0
1753	ACGTCGAAC	0	0	79.3978	0	79.0808	0
1754	ACGTCGCAC	0	33.3333	0	0.888889	0	0
1755	ACGTCGGAC	63.6595	13.2783	70.521	0	55.7814	0
1756	ACGTCGTAC	97.2578	0	85.0091	0	84.0951	0
1757	ACGTCTAAC	97.8428	0	89.6764	0	79.3529	0
1758	ACGTCTCAC	98.3914	0	81.0992	0	77.4799	0
1759	ACGTCTGAC	97.8618	0	77.4671	0	70.7237	0
1760	ACGTCTTAC	98.1034	0	97.5862	0	94.3103	0.172414
1761	ACGTGAAAC	98.3752	0	86.5583	0	83.6041	0
1762	ACGTGACAC	0	4.10498	45.7604	0	68.1023	0
1763	ACGTGAGAC	18.7982	14.7149	0	0	0	0
1764	ACGTGATAC	98.915	0	97.1067	0	94.9367	0
1765	ACGTGCAAC	98.4487	0	89.3795	0	86.7542	0
1766	ACGTGCCAC	0	7.07657	23.4339	0	51.8561	0
1767	ACGTGCGAC	31.7391	10.2174	24.9275	0	66.9565	0
1768	ACGTGCTAC	98.1707	11.0518	97.7134	3.65854	96.0366	0
1769	ACGTGGAAC	98.4241	21.7765	86.2464	0	83.2378	0
1770	ACGTGGCAC	0	14.1403	0	4.97738	0	0
1771	ACGTGGGAC	29.8592	24.1549	59.8592	0	62.1127	0
1772	ACGTGGTAC	97.6048	24.7754	95.3593	7.18563	94.9102	0
1773	ACGTGTAAC	98.1349	0	90.9613	0	86.8006	0
1774	ACGTGTCAC	46.1224	3.67347	60.4082	0	57.6871	0
1775	ACGTGTGAC	88.7023	25.8015	76.6412	2.1374	77.0992	1.98473
1776	ACGTGTTAC	98.01	30.8458	98.6733	16.2521	97.5124	29.6849
1777	ACGTTAAAC	91.5698	0	85.3198	0	81.3953	0
1778	ACGTTACAC	0	0	66.2687	0	77.6119	0
1779	ACGTTAGAC	0	0	0	0	0	0
1780	ACGTTATAC	98.7522	2.6738	95.5437	0	96.9697	0
1781	ACGTTCAAC	98.4765	0	90.0277	0	83.6565	0
1782	ACGTTCCAC	25.9511	0	63.7228	0	0	0
1783	ACGTTCGAC	60.4478	0	0	0	66.4179	0
1784	ACGTTCTAC	98.5637	0	95.8707	0	95.3321	0
1785	ACGTTGAAC	77.8351	0	83.5052	0	82.9897	0
1786	ACGTTGCAC	0	9.80707	77.492	0	82.4759	0
1787	ACGTTGGAC	56.9986	24.4589	64.0693	11.2554	67.3882	3.0303
1788	ACGTTGTAC	98.8258	8.12133	93.1507	0	93.1507	0
1789	ACGTTTAAC	97.1039	0	88.2453	0	83.816	0
1790	ACGTTTCAC	64.7746	0	48.581	0	80.6344	0
1791	ACGTTTGAC	91.5842	12.3762	75.4125	0.49505	77.2277	0
1792	ACGTTTTAC	98.3725	17.5407	97.83	1.26582	98.1917	12.1157
1793	ACTAAAAAC	33.578	0	76.8807	0	69.9083	0
1794	ACTAAACAC	0	0	0	0	23.5016	0
1795	ACTAAAGAC	58.7992	0	75.7764	0	64.5963	0
1796	ACTAAATAC	98.2824	0	95.8015	0	87.0229	0
1797	ACTAACAAC	62.5796	0	90.1274	0	82.3248	0
1798	ACTAACCAC	0	0	86.0231	0	77.6657	0
1799	ACTAACGAC	5.72831	0	76.5957	0	75.6137	0
1800	ACTAACTAC	98.9691	0	95.6701	0	92.9897	0
1801	ACTAAGAAC	0	0	79.1745	0	78.6116	0
1802	ACTAAGCAC	0	0	0	0	0	0
1803	ACTAAGGAC	52.1368	6.41026	78.49	0	71.2251	0
1804	ACTAAGTAC	98.0531	0	95.3982	0	85.6637	0
1805	ACTAATAAC	83.2609	0	85.2174	0	80.2174	0
1806	ACTAATCAC	0	0	0	0	0	0
1807	ACTAATGAC	86.1933	0	85.7988	0	76.1341	0
1808	ACTAATTAC	97.2458	0	95.5508	0	96.822	0
1809	ACTACAAAC	98.1538	0	96.4615	0	95.5385	0
1810	ACTACACAC	97.1388	0	96.9957	0	96.4235	0
1811	ACTACAGAC	98.6231	0	92.4269	0	95.3528	0
1812	ACTACATAC	99.6721	0	96.7213	0	97.377	0
1813	ACTACCAAC	98.5591	0	98.5591	0	96.3977	0
1814	ACTACCCAC	98.2118	0	97.7992	0	94.2228	0
1815	ACTACCGAC	99.5502	0	98.9505	0	97.3013	0
1816	ACTACCTAC	99.1071	0	98.2143	0	98.2143	0
1817	ACTACGAAC	98.2428	0	95.5272	0	96.4856	0
1818	ACTACGCAC	96.4151	7.45283	93.0189	0	94.9057	0
1819	ACTACGGAC	98.5274	0	93.1727	0	97.0549	0
1820	ACTACGTAC	99.3939	0	97.7778	0	92.7273	0
1821	ACTACTAAC	99.2381	0	97.1429	0	98.2857	0
1822	ACTACTCAC	98.0597	0	96.5672	0	95.3731	0
1823	ACTACTGAC	98.8848	0	95.539	0	94.4238	0
1824	ACTACTTAC	99.4024	0	98.4064	0	96.2151	0
1825	ACTAGAAAC	2.0202	0	83.2323	0	78.1818	0
1826	ACTAGACAC	0	0	36	0	63.0769	0
1827	ACTAGAGAC	65.3061	0	80.1484	0	71.243	0
1828	ACTAGATAC	97.6445	0	94.4325	0	87.3662	0
1829	ACTAGCAAC	91.5094	0	87.3315	0	79.6496	0
1830	ACTAGCCAC	0	0	0	0	0	0
1831	ACTAGCGAC	27.9793	7.51295	58.0311	0	54.7496	0
1832	ACTAGCTAC	97.0486	0	94.2708	0	86.1111	0
1833	ACTAGGAAC	0	0	85.6643	0	75	0
1834	ACTAGGCAC	0	1.52672	0	0	0	0
1835	ACTAGGGAC	0	9.67302	77.6567	0	70.0272	0
1836	ACTAGGTAC	97.8827	0	94.1368	0	82.5733	0
1837	ACTAGTAAC	96.9052	0	88.2012	0	81.4313	0
1838	ACTAGTCAC	0	0	22.459	0	20.9836	0
1839	ACTAGTGAC	98.2922	0	86.7173	0	76.6603	0
1840	ACTAGTTAC	98.6248	0	95.4813	0	95.8743	0
1841	ACTATAAAC	76.1807	0	85.0103	0	77.6181	0
1842	ACTATACAC	0	0	0	0	54.3554	0
1843	ACTATAGAC	30.3823	0	71.831	0	71.831	0
1844	ACTATATAC	98.7368	0	94.9474	0	92.2105	0
1845	ACTATCAAC	85.9375	0	87.5	0	83.75	0
1846	ACTATCCAC	0	0	0	0	0	0
1847	ACTATCGAC	32.9392	0	36.8243	0	70.2703	0
1848	ACTATCTAC	98.5882	0	96.7059	0	93.1765	0
1849	ACTATGAAC	47.0356	0	82.2134	0	78.8538	0
1850	ACTATGCAC	0	0	28.4722	0	70.1389	0
1851	ACTATGGAC	33.5505	0	65.9609	0	71.3355	0
1852	ACTATGTAC	97.8218	0	95.2475	0	89.901	0
1853	ACTATTAAC	96.4948	0	89.8969	0	82.6804	0
1854	ACTATTCAC	0	0	0	0	0	0
1855	ACTATTGAC	80.9745	0	74.71	0	76.1021	0
1856	ACTATTTAC	98.5948	0	97.6581	0	96.0187	0
1857	ACTCAAAAC	0	0	75	0	74.6835	0
1858	ACTCAACAC	0	0	0	0	42.915	0
1859	ACTCAAGAC	74.4838	0	74.7788	0	64.0118	0
1860	ACTCAATAC	97.7312	0	94.4154	0	89.7033	0
1861	ACTCACAAC	64.6154	0	83.4615	0	83.7179	0
1862	ACTCACCAC	0	0	64.034	0	64.277	0
1863	ACTCACGAC	44.6657	0	70.9815	0	71.9772	0
1864	ACTCACTAC	98.8353	0	97.5042	0	95.6739	0
1865	ACTCAGAAC	0	0	79.1332	0	75.6019	0
1866	ACTCAGCAC	0	2.18688	0	0	0	0
1867	ACTCAGGAC	56.0367	0	70.4724	0	65.4856	0
1868	ACTCAGTAC	98.6047	0	93.7984	0	89.3023	0
1869	ACTCATAAC	82.3438	0	84.8438	0	78.125	0
1870	ACTCATCAC	0	0	0	0	0	0
1871	ACTCATGAC	88.9062	0	77.8125	0	70.4688	0
1872	ACTCATTAC	98.2993	0	97.619	0	96.9388	0
1873	ACTCCAAAC	0.262123	0	86.3696	0	82.962	0
1874	ACTCCACAC	0	0	30.3167	0	72.5113	0
1875	ACTCCAGAC	69.7337	0	84.5036	0	84.0194	0
1876	ACTCCATAC	97.7843	0	89.808	0	78.8774	0
1877	ACTCCCAAC	83.5381	0	93.9803	0	86.2408	0
1878	ACTCCCCAC	0	0	85.4525	0	78.0069	0
1879	ACTCCCGAC	71.625	0	89.75	0	83.375	0
1880	ACTCCCTAC	98.7076	0	94.6688	0	87.399	0
1881	ACTCCGAAC	0	0	88.1503	0	82.2254	0
1882	ACTCCGCAC	0	9.55882	0	0	59.3137	0
1883	ACTCCGGAC	43.0556	0	82.9861	0	78.0093	0
1884	ACTCCGTAC	95.4631	0	83.9319	0	79.017	0
1885	ACTCCTAAC	92.0875	0	90.9091	0	88.0471	0
1886	ACTCCTCAC	0	0	30.2198	0	74.3132	0
1887	ACTCCTGAC	93.3116	0	85.155	0	85.3181	0
1888	ACTCCTTAC	98.249	0	94.9416	0	92.9961	0
1889	ACTCGAAAC	82.7974	0	86.3344	0	73.955	0
1890	ACTCGACAC	0	0	42.3989	0	67.0851	0
1891	ACTCGAGAC	54.1946	0	70.9732	0	65.9396	0
1892	ACTCGATAC	98.2578	0	91.2892	0	87.2822	0
1893	ACTCGCAAC	97.0405	0	81.7757	0	79.7508	0
1894	ACTCGCCAC	0	0	0	0	0	0
1895	ACTCGCGAC	43.9446	9.68858	16.436	0	63.3218	0
1896	ACTCGCTAC	98.2699	0	95.5017	0	84.2561	0
1897	ACTCGGAAC	84.1598	0	84.8485	0	76.4463	0
1898	ACTCGGCAC	0	0.40783	0	0	0	0
1899	ACTCGGGAC	41.3588	12.7533	66.5077	0	63.2896	0
1900	ACTCGGTAC	98.3718	0.27137	89.6879	0	82.2252	0
1901	ACTCGTAAC	98.5229	0	91.1374	0	80.9453	0
1902	ACTCGTCAC	0	0	0	0	0	0
1903	ACTCGTGAC	89.4661	3.8961	81.8182	1.443	76.912	0.2886
1904	ACTCGTTAC	98.8235	0	95.2941	0	96.1345	0
1905	ACTCTAAAC	85.6881	0	79.2661	0	75.0459	0
1906	ACTCTACAC	0	0	12.9338	0	58.8328	0
1907	ACTCTAGAC	91.8149	0	85.5872	0	77.4021	0
1908	ACTCTATAC	97.9424	0	88.8889	0	83.5391	0
1909	ACTCTCAAC	89.8279	0	86.5415	0	82.1596	0
1910	ACTCTCCAC	0	0	0	0	0	0
1911	ACTCTCGAC	95.4683	0	87.9154	0	79.9094	0
1912	ACTCTCTAC	97.8495	0	94.4444	0	86.5591	0
1913	ACTCTGAAC	75.7856	0	82.4399	0	75.6007	0
1914	ACTCTGCAC	0	0	50.9499	0	64.076	0
1915	ACTCTGGAC	85.2761	0	82.9755	0	73.9264	0
1916	ACTCTGTAC	96.4164	0	86.3481	0	79.1809	0
1917	ACTCTTAAC	97.0175	0	89.1228	0	75.2632	0
1918	ACTCTTCAC	0	0	0	0	0	0
1919	ACTCTTGAC	98.062	0	87.5969	0	80.0388	0
1920	ACTCTTTAC	97.9167	0	96.0417	0	85.8333	0
1921	ACTGAAAAC	79.3165	0	79.8561	0	72.1223	0
1922	ACTGAACAC	0	0	5.6	0	47.84	0
1923	ACTGAAGAC	0	0	67.4747	0	63.2323	0
1924	ACTGAATAC	98.5201	0	94.2918	0	85.6237	0
1925	ACTGACAAC	82.2294	0	89.1761	0	83.8449	0
1926	ACTGACCAC	0	0	83.3575	0	74.9638	0
1927	ACTGACGAC	0	0	52.6578	0	75.4153	0
1928	ACTGACTAC	99.0809	0	95.4044	0	94.1176	0
1929	ACTGAGAAC	38.833	0	78.4708	0	75.6539	0
1930	ACTGAGCAC	0	0	0	0	0	0
1931	ACTGAGGAC	0	4.11074	71.6443	0	69.9664	0
1932	ACTGAGTAC	97.4499	0	93.2605	0	84.8816	0
1933	ACTGATAAC	94.3888	0	85.9719	0	79.5591	0
1934	ACTGATCAC	0	0	5.56522	0	13.5652	0
1935	ACTGATGAC	40.6186	0	74.2268	0	76.0825	0
1936	ACTGATTAC	97.6546	0	97.4414	0	95.9488	0
1937	ACTGCAAAC	68.8415	0	84.9534	0	78.2956	0
1938	ACTGCACAC	0	0	0	0	25.3589	0
1939	ACTGCAGAC	0	0	57.9439	0	56.5421	0
1940	ACTGCATAC	97.2222	0	90.7407	0	83.642	0
1941	ACTGCCAAC	86.1361	0	87.8049	0	79.846	0
1942	ACTGCCCAC	0	0	53.4545	0	60	0
1943	ACTGCCGAC	0	0	57.4315	0	64.7908	0
1944	ACTGCCTAC	97.9528	0	92.2835	0	81.7323	0
1945	ACTGCGAAC	24.812	0	83.1579	0	80.1504	0
1946	ACTGCGCAC	0	47.5	0	8.125	0	11.875
1947	ACTGCGGAC	21.9409	10.1266	61.0408	0	58.2278	0
1948	ACTGCGTAC	98.1328	0	84.8548	0	79.8755	0
1949	ACTGCTAAC	98.0333	0	90.9228	0	85.6278	0
1950	ACTGCTCAC	58.5284	0	72.408	0	73.2441	0
1951	ACTGCTGAC	59.7424	6.03865	78.744	0	75.8454	0
1952	ACTGCTTAC	98.3957	0	94.4742	0	90.1961	0
1953	ACTGGAAAC	83.3333	0	81.6358	0	72.8395	0
1954	ACTGGACAC	0	2.14844	20.4427	0	59.8958	0
1955	ACTGGAGAC	0	0	63.1944	0	62.6736	0
1956	ACTGGATAC	98.6842	0.822368	90.7895	0	81.9079	0
1957	ACTGGCAAC	84.1333	0	75.7333	0	73.3333	0
1958	ACTGGCCAC	0	0	0	0	0	0
1959	ACTGGCGAC	0	11.7647	0	0	41.1765	0
1960	ACTGGCTAC	98.1567	0	90.6298	0	81.4132	0
1961	ACTGGGAAC	52.6099	8.51648	75	2.74725	76.6484	0
1962	ACTGGGCAC	0	0.959693	0	0	0	0
1963	ACTGGGGAC	0	13.9053	20.858	0	39.2012	0
1964	ACTGGGTAC	97.2145	9.7493	82.7298	0	80.2228	0
1965	ACTGGTAAC	95.9243	0	90.393	0	81.2227	0
1966	ACTGGTCAC	0	4.23841	0	0	1.19205	0
1967	ACTGGTGAC	50.2377	18.9382	69.2552	0	72.9002	0
1968	ACTGGTTAC	99.1948	14.4928	96.2963	0	93.3977	0
1969	ACTGTAAAC	96.3934	0	81.4754	0	81.4754	0
1970	ACTGTACAC	25.6598	0	72.1408	0	71.4076	0
1971	ACTGTAGAC	1.20482	5.50775	56.7986	0	56.4544	0
1972	ACTGTATAC	97.9008	0	92.5573	0	83.7786	0
1973	ACTGTCAAC	95.9569	0	88.1402	0	80.7278	0
1974	ACTGTCCAC	8.84831	0	65.0281	0	0	0
1975	ACTGTCGAC	19.0551	1.49606	41.1024	1.10236	71.9685	0
1976	ACTGTCTAC	97.8799	0	95.2297	0	87.1025	0
1977	ACTGTGAAC	91.1661	0	84.4523	0	80.742	0
1978	ACTGTGCAC	0	4.60829	0	2.61137	51.6129	0
1979	ACTGTGGAC	6.29921	18.0315	59.3701	4.25197	62.8346	0
1980	ACTGTGTAC	98.9418	12.1693	90.8289	0.881834	79.5414	0
1981	ACTGTTAAC	95.8182	0	88.5455	0	82.5455	0
1982	ACTGTTCAC	57.764	5.90062	72.3602	0	70.1863	0
1983	ACTGTTGAC	60.7069	0	75.6757	0	73.8046	0
1984	ACTGTTTAC	98.9899	0	97.5758	0	92.3232	0
1985	ACTTAAAAC	47.4672	0	83.1144	0	75.0469	0
1986	ACTTAACAC	0	0	41.0935	0	45.5026	0
1987	ACTTAAGAC	60.1463	0	78.7934	0	74.0402	0
1988	ACTTAATAC	97.7131	0	97.921	0	95.2183	1.2474
1989	ACTTACAAC	88.9251	0	93.3225	0	91.6938	0
1990	ACTTACCAC	96.3141	0	95.5128	0	90.2244	0
1991	ACTTACGAC	56.4297	0	81.2405	0	81.3918	0
1992	ACTTACTAC	99.3603	0	98.9339	0	97.0149	7.88913
1993	ACTTAGAAC	22.0907	0	84.0237	0	77.3176	0
1994	ACTTAGCAC	0	0	0	0	0	0
1995	ACTTAGGAC	54.4096	1.12108	79.8206	0	75.9342	0
1996	ACTTAGTAC	97.9478	0	96.4552	0	96.8284	0
1997	ACTTATAAC	89.4094	0	88.1874	0	84.5214	0
1998	ACTTATCAC	0	0	27.7477	0	16.3964	0
1999	ACTTATGAC	82.505	0	78.1312	0	80.1193	0
[truncated: 14,385 more rows]

## Sheet: Round2 engineering NGS counts
sDBM Variant	Count
RIWTQPAYG	61963
RIWTHPAYG	25944
RAWVQPAYG	18083
RIWTEPAYG	17269
RIWTAPAYG	13920
RIWCSPAYG	11682
RIWLEPAYG	8342
RIWTEPARG	8318
RSWIQPAYG	7264
RIWTMPAYG	6290
RIWCAPAYG	5601
RVWAGPAYG	5543
RAWTHPAYG	4770
RAWLAPAYG	4667
RIWTKPAYG	4415
RVWTQPARG	4229
RIWSSPAYG	3950
RAWIQPAYG	3867
RCWIHPAYG	3607
RIWAHPAYG	3575
RCWTHPAYG	3304
RIWTSPARG	2849
RAWISPAYG	2830
RSWIHPAYG	2753
RSWISPAYG	2705
RVWTHPAYG	2668
RIWTSPAYG	2507
RIWCEPAYG	1825
RVWTEPAYG	1823
RAWVSPAYG	1675
RAWVHPAYG	1629
RAWLSPAYG	1583
RIWTMPAFG	1441
RIWTHPAFG	1380
RVWTRPAYG	1273
RTWLHPAYG	1271
RVWLAPAYG	1227
RSWIKPAYG	1194
RTWLQPAYG	1132
RAWIHPAYG	1110
RVWTQPAYG	1047
RIWAEPAYG	1034
RC*LGRLLA	1025
RIWTSPAKG	967
RIWTNPAYG	940
RVWANPAYG	939
RIWTTPARG	922
RTWAHPAYG	744
RSWAHPAYG	736
RIWSHPAYG	649
RCWLHPAYG	628
RCWVSPAYG	628
RTWAQPAWG	545
RVWTSPAYG	533
RAWAEPAYG	504
RIWTEPAKG	484
RVWAHPAYG	478
RIWTRPARG	465
RIWLHPAFG	440
RVWLQPARG	440
RIWCQPARG	432
RIWAGPAYG	432
RIWLEPARG	402
RAWARPAYG	402
RIWTRPAWG	377
RIWMAPARG	368
RAWTQPAKG	349
RIWTAPAFG	347
RSWVHPAYG	337
RVWAQPARG	334
RAWIQPARG	329
RSWVSPAYG	284
RTWLNPAYG	280
RIWTQPADG	270
RVWAKPAWG	259
RTWVSPAYG	247
RAWINPAYG	233
RVWMQPAYG	217
RIWTQPA*G	216
RCWCQPARG	212
RIWGKPAYG	187
RIWTTPAYG	187
RAWAQPAYG	183
RIWTYPAYG	176
RIWAQPAWG	175
RSWMEPAYG	171
RSWSAPPEG	166
RIWTQPDYG	163
RCWLSPAYG	145
RIWTPPAYG	140
RIWTQPARG	139
RCWASPAYG	137
RSWIQPAKG	137
RVWA*PYCG	135
RSWIRPAYG	131
RMWAQPDSG	117
RVWSTPAYG	116
RVWMMPAYG	115
RAWTAPAKG	105
RVWMSPARG	102
RIWWSPAYG	99
RAWTQPAWG	96
RIWTLPAYG	94
RIWGTPWEG	93
RCWIQPARG	93
RIWIQPAYG	92
RSWAQPARG	88
RIWTAPADG	87
RIWTQPSYG	86
RIWSQPAYG	84
RSWLSPAYG	84
RTWRSPLRG	83
RIWAKPAYG	80
RCWTEPAYG	80
RIWTTPAHG	79
RVWTNPAYG	76
RVWTAPARG	75
RVWCEPAYG	71
RILTQPAYG	69
RIWPQPAYG	67
RGWLAPAYG	66
RSWSHPVCG	65
RSWVMPAYG	65
RIWTQPASG	62
SIWTQPAYG	61
RTWARPRDG	59
RVWTAPAKG	58
LIWTQPAYG	56
RAWMLPVGG	54
RSWTQPAYG	54
RIWTQPAFG	54
RIWSAPARG	53
RNWTQPAYG	53
RTWMHPAYG	51
RVWAAPAHG	48
RIWSEPAYG	48
RIWTQPAYV	47
RAWVRPAWG	47
RVWCAPARG	47
RVWLQPAKG	46
RAWMRPAYG	46
RIWCSPDYG	46
RVWGQPAWG	46
RMWTQPAYG	45
RIWVAPARG	45
RCWTMPAFG	44
RIWTQPAYC	44
RILTHPAYG	44
RIWISPAYG	44
RVWIKPAYG	44
RIWTRPAYG	43
RAWISPAFG	42
RAWTTPAYG	42
RGWSGPPYG	41
RSWVAPARG	41
RSWVRPAYG	40
RIGTQPAYG	40
RIWTHPA*G	40
RIWTHPADG	40
RSWTHPAYG	40
RTWTKPAFG	39
RAWTQPAYG	39
RCWMMPARG	39
RVWCQPARG	38
RIWRSPAYG	38
RTWCMPAYG	37
RAWEQPAYG	37
RIWTAPA*G	36
RIWVRPAYG	36
RVWCSPARG	35
RTWLSPAYG	35
RVWCNPAYG	34
RIWTQPAVG	34
RSWIAPARG	34
RIWTQQAYG	34
RAWAKPAFG	34
RFWTQPAYG	33
RIWTEPADG	32
RTWLTPLCG	31
RAWA*PLGG	31
RNWTHPAYG	31
RGWVRPYPG	30
RSWIQPDYG	30
RIWTEPA*G	30
RIWTHPSYG	30
RAWVQPARG	30
RTWCRPARG	30
RIGCSPAYG	30
RIWTAPARG	29
RIWLEPDYG	29
RTWAAPAYG	29
RVWFWPYTG	29
RSWSQPAYG	29
RCWTQPAYG	28
RVWSVPAKG	28
RVWIRPAYG	28
SIWTHPAYG	28
RTWVNPAYG	28
RAWVEPAFG	27
RCWAKPAYG	27
RIGTHPAYG	27
RAWSQPAYG	27
RAWLQPAKG	27
RCHIEKAKG	27
RVWIQPARG	27
RWWI*PNRG	27
RSWSVPAKG	27
RAWTRPDVG	27
RSWIQPADG	26
RIWLGPAYG	26
RTWTSPAYG	26
RCWVAPARG	26
RRWWLPLAG	25
RTWLVPKNG	25
RIWLEPA*G	25
RTWMQPSEG	25
RTWTAPTIG	24
RCWIYPAYG	24
RIWCSPSYG	24
LIWTHPAYG	24
RAWVQPAFG	24
RCWSHPAYG	24
RAWGWPRWG	24
RILTEPAYG	24
RVWSEPAYG	24
RAWVQPEYG	24
RVWCSPAYG	24
RIWTMPDYG	24
RVWSAPAKG	23
RMWIQPAKG	23
RTWTVPSQG	23
RIWTEPAFG	23
RSWWCPATG	23
RICTQPAYG	23
RRWGYPPNG	23
RIWAKPGTG	23
RIWTHPAYV	22
RIWSAPAYG	22
LIWTAPAYG	22
RFWTHPAYG	22
RCWCHPKRG	22
RIWTAPSYG	22
RTWAEPAWG	22
RVWMSPTVG	22
RAWLWPNAG	22
RIWTMPADG	21
RVWTQPSRG	21
RIWLEPADG	21
RTWTTPTSG	21
RIWTHPAYC	21
RWWMTPNHG	21
RVWIEPAYG	21
RVWAAPARG	21
RTWTWPASG	21
RTWSTPAYG	21
RTWMIPYKG	21
RSWVRPVMG	20
RCWGQPLSG	20
RIWTDPAYG	20
RIGTAPAYG	20
RAWTNPIGG	20
RIWLPPGYG	20
RAWTSPLRG	20
RIWLAPAYG	20
RAWALPDTG	20
RVWTAPAYG	20
RMWTEPAYG	19
RSWVQPAYG	19
SIWTEPAYG	19
RIWTEPAYC	19
RIWLQPAHG	19
RIWTAPAYV	19
RWWVNPRNG	19
RLWAQPWPG	19
RWWVHPIVG	19
RTWARPAFG	19
RSWIQPARG	19
RIWTEPAYV	19
RIWTHPASG	19
RILTAPAYG	19
RALVQPAYG	19
RVWSGPAYG	19
RFWTEPAYG	19
RDWVQPAYG	19
RTWLTPGHG	18
RIRTQPAYG	18
RWWTSPTQG	18
RIWTHPEYG	18
RAWTDPVTG	18
RIWGIPFTG	18
RLWTVPPGG	18
RACVQPAYG	18
RAWLQPAYG	18
RTWTHPAYG	18
RTWAAPADG	18
RIWLEPSYG	18
RIWCSPAYC	18
RVWLAPMRG	18
RIWVRPASG	18
RTWVNPHSG	18
RCWVSPALG	18
RAWINPAKG	18
RIWGKPAWG	18
RIWTEPSYG	18
RVWIYPMNG	17
RTWTQPARG	17
RVWVRPAFG	17
RTWTNPTQG	17
RAWCRPSCG	17
RTWMSPNEG	17
RAWVQPSYG	17
RMWVEPMTG	17
RSWTTPSRG	17
SIWTAPAYG	17
RIWTQPAHG	17
RIWTEPDYG	17
RSWSSPSSG	17
RLWTAPSAG	17
RVWLQPAYG	17
RIWPAPAYG	17
RTWLYPCEG	17
RTWAHPNGG	16
RSWRAP*AG	16
RIWWEPAYG	16
RTWASPAAG	16
RTWLPPAPG	16
RVWASPARG	16
RSWSSP*RG	16
RWWILPYVG	16
RGWFEPSKG	16
RTWTMPATG	16
RSWAYPYTG	16
RSWFCPQFG	16
RAWTNPPSG	16
RVWTTPAKG	16
RCWTSPAYG	16
RLWVLPPSG	16
RSWSRPEQG	16
RIWPHPAYG	16
RRWTDPNQG	16
RTWAQPAYG	16
RIWGRPPNG	16
RMWMAPVTG	16
RSWSSPYDG	16
RVWGTPARG	16
RMWMAPGRG	16
RAWVRPARG	16
RIWPEPAYG	16
RIWALPNIG	15
RAWRNPEYG	15
RVWMNPAYG	15
RMWFDPTTG	15
RIWTLPAFG	15
RIWTMPCNG	15
RAWVRPAYG	15
RIWTHPDYG	15
RIWSSPTAG	15
RTWTQPAYG	15
RIWAEPCSG	15
RSWSHPAYG	15
RVWSRPHNG	15
RTWVHPAYG	15
RIWCSPA*G	15
RIWAQPAYG	15
RGWTHPESG	15
RFWSAPTKG	15
RLWVEPAFG	15
RGWFHPSWG	15
RAWACPFTG	15
RSWIQPA*G	15
RTWTSPPPG	15
RMWAKPAFG	15
RAWVLPAYG	15
RAWINPNRG	15
RTWLTPARG	15
RNWTEPAYG	15
RMWRMPWSG	15
RTWTQPAVG	15
RSWAMPPYG	15
RMWGSP*QG	14
RIWTEPASG	14
RTWAMPAPG	14
RIWTSPADG	14
RAWAGPAYG	14
RIWIHPAYG	14
RWWFHPSSG	14
RTWSRPMTG	14
RIWTEPSRG	14
RRWAPPLRG	14
RTWFFPTGG	14
RSWAMPWPG	14
RMWTAPL*G	14
RTWLAPARG	14
RMWTGPAVG	14
RIWTQPAEG	14
RIGTEPAYG	14
RTWAKPLPG	14
RTWLDPAAG	14
RSLIQPAYG	14
RSWSSPAYG	14
RVWTYPTRG	14
RTWMKPLTG	14
RAWAPPHSG	14
RVWVSPPLG	14
RCWTNPVTG	14
RMWSGPREG	14
RSWTEPAYG	14
RRWTIPTMG	14
RTWVHPTPG	14
RSWAPPRSG	14
SIWTEPARG	14
VGGRLRFRA	13
RFWCSPAYG	13
RGWMAPRAG	13
RTWSSPALG	13
RAWVAPAFG	13
RIWPEPARG	13
RAWTRPAWG	13
RLWTGPAYG	13
RIWTLPVLG	13
RTWMFPN*G	13
RLWVQPCLG	13
RSWVVPAPG	13
RIWISPYEG	13
RIWVYPTVG	13
RSWAVPGSG	13
RIWAKPARG	13
RGWSPPATG	13
RWWSQPHYG	13
RILTMPAYG	13
RSWCNPAYG	13
RSWIPPANG	13
RVWISPAYG	13
RAWSHPAYG	13
RSWIYPDKG	13
RTWSSPKKG	13
RTWMSPVTG	13
RAWTGPPTG	13
RIWLHPYFG	13
RIWAAPGFG	13
RTWMHPYTG	13
RIWTHQAYG	12
RSWICRIRA	12
RAWGPPAGG	12
RVWFVPRAG	12
RWWTPPNTG	12
RTWCNPSNG	12
RILCSPAYG	12
RSWWAPIYG	12
RIWTSPDRG	12
RIWCSPAYV	12
RTWGEPHFG	12
RGWTDPHDG	12
RMWTVPENG	12
RSWFLP*IG	12
RAWAYPTRG	12
RWWVLPSAG	12
RTWGKPQAG	12
RIWT*PAYG	12
RTWGQPAPG	12
RGWGTPW*G	12
RIWTAPEYG	12
RMWLEPAYG	12
RLWIHPAYG	12
RMWRAPRRG	12
RVWVRPKMG	12
RAWSDPTLG	12
RIWMEPAYG	12
RMWRRPIIG	12
RAWMLPNNG	12
RTWTAPTHG	12
RAWVQPAYC	12
RTWTVP*TG	12
RGWMPPSFG	12
LIWTEPAYG	12
RNWTAPAYG	12
RSWMEPYIG	12
RMWRTPNFG	12
RAWTEP*PG	12
RVWMHPLHG	12
RTLDVAASW	12
RIWSEPARG	12
RTWSQPWTG	12
RTWSCPKAG	12
RAWF*PQ*G	12
RIWVSPARG	12
RSWILPVAG	12
RIWKQPAYG	12
RIWTPPAFG	12
RVWSHPHVG	12
RIWVQPAYG	12
RAWAFPAYG	12
RAWFQPAGG	11
RSWITPAYG	11
RIWCSPADG	11
RAWTPPPPG	11
RGWS*PCFG	11
RVWSYPTRG	11
RMWTHPAYG	11
RAWVQPAYV	11
RIWVVPKRG	11
RLWRIPE*G	11
RTWVYPKHG	11
RMWGIPCNG	11
RSWASPHTG	11
RCWAKPDLG	11
RMWMSPWLG	11
RFWCIPEPG	11
RGWSKPRSG	11
RVWSQPASG	11
RIWTSPDYG	11
RWWAVPL*G	11
RVWIYPKNG	11
RAWVQPA*G	11
RIWTQAAYG	11
RSWAHPAMG	11
RAWGTPLPG	11
RVWFDPPNG	11
RVWAMPCRG	11
RMWMPPPSG	11
RTWATPEIG	11
RCWAKPMPG	11
RIWTEPEYG	11
RWWLGPRQG	11
RTWWTPLNG	11
RAWAQPSCG	11
RVWSVPTYG	11
RCWTGPGRG	11
RSWSLPTTG	11
RSWAYPHDG	11
RTWFFPRRG	11
RGWS*PRMG	11
RAWWMPTAG	11
RIWTEPAWG	11
RIWTAPAYC	11
RAWTRPAYG	11
RAWWTPGEG	11
RIWATPDEW	11
RGWI*PSPG	11
RAWCSPQ*G	11
RRWGNPQLG	11
RMWIPPCFG	11
RAWMQPARG	11
RTWVAPFMG	11
RIWSTPNTG	11
RAWTSPNSG	11
RARVQPAYG	11
RICCSPAYG	11
RSWAAPGNG	11
RVWSLPVPG	11
RAWGVPHWG	11
RLWVSPIKG	11
RRWFHPTSG	11
RIWSSPADG	11
RSWAMPARG	11
RAWS*PKTG	11
RIWCKPLNG	11
RFWTAPAYG	11
RAWTCPNCG	11
RAWVPPISG	11
RSWTSPPSG	11
RIWTMPA*G	10
RMWFKPGKG	10
RRWAIPM*G	10
RVWVQPAYG	10
RAWVCPNLG	10
RFWCSPCHG	10
RSWIQPAYV	10
RALISPAYG	10
RMWIEPARG	10
RWWAPPT*G	10
RSWVHPRMG	10
RIWAAPNNG	10
RMWFPPRDG	10
RFWAYPACG	10
RSWCWPKTG	10
RCWSNPAPG	10
RSWLQPAYG	10
RMWSQP*RG	10
RAWMQPAKG	10
RAWIQPSYG	10
RMWTAPAYG	10
RVWTQPANG	10
RIWSAPSPG	10
RVWRSPVLG	10
RMWSCPANG	10
RVWLAVAKG	10
RTWVYPQQG	10
RSWWTPLSG	10
RICTHPAYG	10
RIGCAPAYG	10
RIWTLPNSG	10
RTWTKPCCG	10
RLWFRPATG	10
RCWM*PGLG	10
RLWIIPKNG	10
RRWAPPFGG	10
RAWRNPNLG	10
RTWVTPNTG	10
RSWTYPASG	10
RSLIHPAYG	10
RCWFMPECG	10
RSWFHPLLG	10
RCWANPRKG	10
RGWMSPPTG	10
RIWTGPAYG	10
RFWTEPARG	10
RTWVEPTAG	10
RAWTLPRGG	10
RILLEPAYG	10
RTWMQPGSG	10
RAWAVPSNG	10
RGWIHPGFG	10
RTWSMPRYG	10
RVWIDPHNG	10
RAWVAPAYG	10
RSWSRPSAG	10
RTWVTPKTG	10
RTWGPPTFG	10
RMWTSPPHG	10
RGWANPPVG	10
RFWAIPGSG	10
RTWTNPKRG	10
RTWAMPGTG	10
RAWAAPAPG	10
RSWWVPKRG	10
RWWVKPATG	10
RCWVSPPWG	10
RMWSPPSEG	10
RVWIMPQSG	10
RAWFTPNVG	10
RIWTQPAKG	10
RTWSEPSHG	10
RSWSVPDYG	10
RIWCSPTGG	10
RAWAAPLYG	10
RTWSEPWIG	9
LIWCSPAYG	9
RSWFAPQCG	9
RIWALPNFG	9
RVWVRPNMG	9
RVWSWPYKG	9
RIWLHPAYG	9
RAWAHPAYG	9
RSWVNPETG	9
RCWVHPAYG	9
RAWVLPHSG	9
RFWTLPVVG	9
RVWASPLDG	9
RIWPMPAYG	9
RIWTHPANG	9
RVWVGPKIG	9
RIWARPAFG	9
RVWRQPARG	9
RMWSTPVYG	9
RFWVDPIVG	9
RMWWIP*NG	9
RGWSPPLPG	9
RSWRGPHHG	9
RVWDGPAYG	9
RIWSPPLRG	9
RTWMHPNRG	9
RVWWTPS*G	9
RAWVTPFTG	9
RAWITPNLG	9
RTWTSPYYG	9
RAWLHPAYG	9
RMWT*PSMG	9
RVWFAPSRG	9
RILTEPARG	9
RVWCGPQWG	9
RSWFVPLPG	9
RTWAEPAYG	9
RSWITPDDG	9
RIWTMPSYG	9
RVWSKPFIG	9
RICLEPAYG	9
RIWTAPASG	9
RTWVTPTEG	9
RTWTKPMYG	9
RSWITPANG	9
RTWLYPSQG	9
RGWTTPNCG	9
RCWVAPSNG	9
RSWAHPASG	9
RVWTNPLPG	9
RVWT*PLLG	9
RAWVMPAYG	9
RVWAYPTPG	9
RIWTEPARC	9
RGWGLPD*G	9
RSWLMPNNG	9
RSWIHPASG	9
RCWSFPLRG	9
RSWSLPRQG	9
RSWLVPSLG	9
RMWSNPHNG	9
RTWISPAEG	9
RIW*EPAYG	9
RGWIMPHDG	9
RTWIDPLGG	9
RLWTTPSQG	9
RSLISPAYG	9
RTWTKPIAG	9
RVWTWPLIG	9
RIGTEPARG	9
RGWTPPNKG	9
RVWVYPNGG	9
RSWTLPRTG	9
RTWTAPNKG	9
RFWA*PNSG	9
RAWAHPDPG	9
RSWMPPPKG	9
RTWSPPCEG	9
RTWTDPAKG	9
RIWTHPGYG	9
RSWAYPSLG	9
RMWRAPDPG	9
RAWVVPRNG	9
RSWVKPAIG	9
RAWATPRVG	9
RSWGSPHNG	9
RAWCYPRDG	9
RVWTLPTYG	9
RIWDHPAYG	9
RAWLQPAAG	9
RVWIGPRHG	9
RCWSYPNAG	9
RIWTRPAKG	9
SIWCSPAYG	9
RCWAWPQHG	9
RLWSSPPSG	9
RVWTQPGLG	9
RWWSMPGRG	9
RTWAPPARG	9
RIWIRPGMG	9
RIWTQTAYG	9
RTWTTPPWG	9
RGWSDPSVG	9
RMWWDPPLG	9
RGWIMPDNG	9
RVWAGPAYC	9
RTWWHPGLG	9
RVWLEPVMG	9
RIWCAPAFG	9
RAWTHPVPG	9
RTWIDPSQG	9
RIWRHPTWG	9
RTWSQPAVG	9
RAWFVPGWG	9
RAWTHPAYV	8
RLWSSPTSG	8
RRWWFPR*G	8
RVWMEPTGG	8
RTWSAPPDG	8
RAWMDPSHG	8
RIWTVPAHG	8
RGWGLP*NG	8
RSWVRPGGG	8
RCWTRPALG	8
RTWTAPAKG	8
RGWATPVYG	8
RSWSVPNRG	8
RIWSWPSDG	8
RVWMSPLHG	8
RIWLEPAYV	8
RCLTHPAYG	8
RTWVSPSDG	8
RSWTYPDYG	8
RSWTDPTWG	8
RSWLEPAYG	8
RRWRGPLDG	8
RMWTEPARG	8
RMWLMPDTG	8
RGWGDPARG	8
RLWVTPTLG	8
RCWTTPAYG	8
RIWTQPAYA	8
RAWLEPAYG	8
RMWAQPARG	8
RAWTHPAYC	8
RFWTMPAYG	8
RGWVEPETG	8
RSWI*PMSG	8
CIWTQPAYG	8
RIWANPLTG	8
RIWTKPADG	8
RVWISPAKG	8
RIWTMPARG	8
RIWTQPDYV	8
RRWSNPETG	8
RCWMPPPDG	8
RSWMDPPTG	8
RTWLCPS*G	8
RIWTQPAWG	8
RIWVKPNKG	8
RAWLLPFPG	8
RSWMRPSYG	8
RMWLMPTYG	8
RALTHPAYG	8
RIWTRPAFG	8
RAWSLPPRG	8
RVWTQPDYG	8
RWWCTPPQG	8
RMWILPKCG	8
RAWRIPKAG	8
RGWTRPTKG	8
RSWAPPPKG	8
RWWTIPLNG	8
RRWGDPYMG	8
RAWTPMKGT	8
RLWIVPLKG	8
RVWSGPAFG	8
RGWFKPKAG	8
RSWCMPFYG	8
RAWAQPRDG	8
RAWMTPAKG	8
RIWCSPARG	8
RTWVAPANG	8
RIWCQPAYG	8
RSWAMPQPG	8
RVWLSPMTG	8
RSWIQPSYG	8
RSWSSPSAG	8
RLWMKPRCG	8
RGWASPAHG	8
RFWVRPRIG	8
RMWM*PMPG	8
RAWVCPHNG	8
RAWSHPLPG	8
RAWLSPARG	8
RVWRDPSSG	8
RIWLVPAYG	8
RWWTHPVLG	8
RIWTEPARV	8
RIWAHPSYG	8
RVWTAPLHG	8
RAWAAPCKG	8
RVWAHPLSG	8
RSWTPPL*G	8
RTWFFPNVG	8
RGWMKPIIG	8
RSWTLPRYG	8
RTWIHPAIG	8
RIWAEPYKG	8
RILTQPDYG	8
RAWVAPGLG	8
RSWI*PCRG	8
RAWMVPDIG	8
RTWVTPFTG	8
RIWTQPAYR	8
RTWLKPIPG	8
RTWTLPRYG	8
RAWSRPLPG	8
RIWMMPIVG	8
RVWAGPAFG	8
RAWTHPSYG	8
RGWMKPQQG	8
RLWVIPING	8
RAWTRPCLG	8
RMWTSPASG	8
RWWTEPKRG	8
RIWTPPA*G	8
RVWATPMSG	8
RVWAQPAYG	8
RVWTSPSRG	8
RVWATPAKG	8
RWWMIPFGG	8
RRWTTPREG	8
RFWTTPSTG	8
RAWATPSGG	8
RIWCAPAYV	8
RSWTAPAYG	8
RIWSSPAEG	8
RVWRKPNRG	8
RSWCRPMNG	8
RAWIGPATG	8
RVWTQPSDG	8
RFWIIPSNG	8
RTWSFPEYG	8
RCWALPFNG	8
RIWTPPARG	8
RTWTNPLQG	8
RCWIHPASG	8
RAWTNPGPG	8
RIWVRPAHG	8
RAWTAPLSG	8
RRWRYPNLG	8
RAWIGPALG	8
RIWCSPAFG	8
RVCAGPAYG	8
RVWSHPAYG	8
RTWIKPYCG	8
RTWSMPVWG	8
RAWLTPGPG	8
RAWLCPLTG	8
RSWTEPVNG	8
RIWTPPADG	8
RTWLLPCIG	8
RGWFSRGLA	8
RTWRHPSTG	8
RSWCNPIDG	8
RIWTKPA*G	8
RTWVSPDTG	8
RCWIHPDYG	8
RAWTHPYDG	8
RTWTDPSKG	8
RCWIQPAYG	7
RMWTMPRVG	7
RSWMSPEDG	7
RTWASPLAG	7
RCWIHPAFG	7
RSWTGPKGG	7
RVWCIPASG	7
RGWSTPAEG	7
RSWLEPANG	7
RIWTQPEYG	7
RGWVGPAEG	7
RMWCQPAPG	7
RVWIIPSQG	7
RTWIHPSKG	7
RAWFHPAYG	7
RAWFKPRNG	7
RCWSSPRYG	7
RSWWTPRKG	7
RTWSVPTIG	7
RIWTMPAVG	7
RIWGTPPYG	7
RGWIGPGHG	7
RAWWAPAYG	7
RRWSTPNRG	7
RCLIHPAYG	7
RRWSSPCNG	7
RAWMRP*SG	7
RMWSSPHFG	7
RAWVPPGNG	7
RMWSGPN*G	7
RSWASPESG	7
RAWTMPHPG	7
RGWTCPYTG	7
RILCAPAYG	7
RMWCLPTPG	7
RAWIQPA*G	7
RFWSPPSPG	7
RMWGRPAHG	7
RAWSKPSSG	7
RTWSTPGLG	7
RSWFQPAYG	7
RAWANPAHG	7
RCWTHPA*G	7
RIGTQPA*G	7
RSWLLPTGG	7
RMWAFPPDG	7
RTWTIPLSG	7
RIWTMPAYC	7
RVWVNPNGG	7
RIWTTPSGG	7
RSWTTPLTG	7
SVWAGPAYG	7
RSWTAPTTG	7
SIWTQPSYG	7
RYWISPAYG	7
PIWTHPAYG	7
RFWLEPAYG	7
RAWVQPASG	7
RIWMTPLLG	7
RIWTSPNSG	7
RLWRRPSLG	7
RVWCGPCTG	7
RSWSLPMGG	7
RMWMQPHYG	7
RAWVFRLLA	7
RSWVHPASG	7
RTWASPCNG	7
RTWCAPNGG	7
SIWTQPDYG	7
RIWIRPTNG	7
RAWVLPLIG	7
RAWMHPYNG	7
RAWSMPSRG	7
RSWT*PTTG	7
RTWSSPHGG	7
RAWTSPLAG	7
RGWRLPKSG	7
RGWRAPGSG	7
RSWSIPPPG	7
RIWTHTAYG	7
RTWTKPDNG	7
RMWGTPSGG	7
RLWLRPHNG	7
RLWGEPRPG	7
RAWTEPAYG	7
RGWVRPMQG	7
RCWTSPHPG	7
RVWARPFRG	7
RTWTMPAEG	7
RVWTEPADG	7
RSWAAPNTG	7
RAWIPPV*G	7
RAWSSPTSG	7
RAWSMPLKG	7
RVWSKPTAG	7
RIWSKPRLG	7
RFWVCPRFG	7
RIGTPPAYG	7
RAWANPHDG	7
RFGWLRRRA	7
RSWFYPDKG	7
RVWLSPLRG	7
RIWMFPNSG	7
RIWLEPAYC	7
RGWMRPRVG	7
RFWSSPAYG	7
RGWSWPCSG	7
RVWAWPHSG	7
RSWLTPMLG	7
RFWSAPQSG	7
RVWSQPARG	7
RFWTEPQAG	7
RRWGHPNKG	7
RWWVNPNEG	7
RTWSVPNNG	7
RGWATPADG	7
RCWTHPDYG	7
RRWSRPRAG	7
RTWVKPTRG	7
RSWWWPIAG	7
RSWIIPQSG	7
RSWIHPDYG	7
SAWVQPAYG	7
SAWTHPAYG	7
RCWSSPPSG	7
RIWNQPAYG	7
RSWFEPQLG	7
RAWGPPGRG	7
RGWCRPSPG	7
RVWTQPARC	7
RDWLAPAYG	7
RISTQPAYG	7
RMWVCPITG	7
RSWILPAYG	7
RSWSPPKAG	7
RTWGQPNDG	7
PIWTQPAYG	7
RTWVSPSRG	7
RSWASPIPG	7
RGWGMPIYG	7
RMWAKPKVG	7
RIWAVPARG	7
RWWRMPKHG	7
RVWTTPARG	7
RAWLRPSDG	7
RTWSAPASG	7
RCWVHPQSG	7
RLWGMPNLG	7
RAWGLPRCG	7
RTWLNPAKG	7
RSWALPAVG	7
RTWSKPASG	7
RSWMNPAVG	7
RSWLAPAKG	7
RGWMTPGIG	7
RTWTTPCKG	7
RAWTTPARG	7
RTWVGPSAG	7
RSWFCPSCG	7
RLWS*PNSG	7
RCWVDPL*G	7
RIWTVPAYG	7
RTWLTPVFG	7
RVWILPRQG	7
RGWTWPRAG	6
RVWLSPYMG	6
RIWTMPAYV	6
RLWTDPS*G	6
RAWA*PIAG	6
RCWFAPPLG	6
RRWMLPLPG	6
RIWMPPTLG	6
RCWINPDNG	6
RIWLAPASG	6
RTWALPLRG	6
RSWCDPITG	6
RAWTQPARG	6
RSWMIPYVG	6
RIWVHPAFG	6
RAWCWPAHG	6
RCWTAPIIG	6
RFWLTPSQG	6
RMWTNPRSG	6
RTWAYPTLG	6
RSWSMPTCG	6
RTWSCPNWG	6
RVWTRP*RG	6
RTWMNPLLG	6
RIWRVPEPG	6
RTWVNPMIG	6
RGWGRPRWG	6
RCWFDPPVG	6
RVWTLPFNG	6
RSWWSP*SG	6
REWVQPAYG	6
RCWIPPYIG	6
RSWRSPPLG	6
RCWATPLSG	6
RIWGAPAYG	6
RVWSIP*AG	6
RVWCVPPIG	6
RVWAGPADG	6
RIWTQPACG	6
RIWANPAYG	6
RCWVKPASG	6
RGWCPPQTG	6
RMWVLPQTG	6
RWWRFPGLG	6
RIWM*PTNG	6
LSWIQPAYG	6
RSWSVPPLG	6
RVWSIPKTG	6
RIWSWPRVG	6
RLWTQPVCG	6
RTWTCPVSG	6
RTWVAPARG	6
RSWTRPTNG	6
RSWVNPMTG	6
RLWMPPSYG	6
RTWAYPLSG	6
RTWIEPDSG	6
RIGLEPAYG	6
RVWGEPSSG	6
RVWMQPNNG	6
RTWAYPCFG	6
RTWSNPAHG	6
RIWAMP*MG	6
RAWVQQAYG	6
RMWGIP*PG	6
RGWSVPMLG	6
RIWTKPAYV	6
RAWCEPMYG	6
RSWTPPYTG	6
RIWCDPGKG	6
RTWFEP*CG	6
RTWRAPL*G	6
RSLIKPAYG	6
RVWAHPQGG	6
RVWMLPKYG	6
RCWSLPEEG	6
RAWIMPCQG	6
RWWSKPTQG	6
RMWLPPDSG	6
RSWSKPTNG	6
RSWA*PCMG	6
RWWMDPNQG	6
LIWLEPAYG	6
RTWRKPEYG	6
RIGSSPAYG	6
RRWSQPTKG	6
RIWAEPARG	6
RAWSGPAPG	6
RAWTHPAFG	6
RTWSHPNAG	6
RTWLEPAYG	6
RAWIKPTNG	6
RWWMLPPWG	6
RVWTEPA*G	6
RMWGLPGQG	6
RMWILPQQG	6
RAWFTPHPG	6
RSWFKP*TG	6
RGWCLPHLG	6
RRWGYPTKG	6
RCWAAPAYG	6
RTWTSP*HG	6
RIWTQPGYG	6
RFWSHPAYG	6
RWWRAPWSG	6
RALIQPAYG	6
RAWLAPAFG	6
RTWTWPKNG	6
RAWLSPSYG	6
RIWTKPARG	6
RTWSRPLNG	6
RAWTQPAHG	6
RTWAPPESG	6
RAWSLPRSG	6
RVWVGPNMG	6
RWWSSPWPG	6
RIWTQPAYD	6
RVWAQPSTG	6
RVWAGPDYG	6
RFWAVPFVG	6
RSWVTPNDG	6
RCWCAPMSG	6
RIWCSPASG	6
RMWTLPLYG	6
RIWAVPGIG	6
RCWTSPACG	6
RIWIQPRPG	6
RTWVSPTSG	6
RAWAPPPHG	6
RVWV*PEPG	6
RWWILPATG	6
RSWIPPAYG	6
RTWFTPLAG	6
RSWAQPAWG	6
RCWANPSAG	6
RTWTKPLEG	6
RSWTHPPSG	6
RSWTQPETG	6
RMWMYPIKG	6
RAWGKPDVG	6
RVWTEPARG	6
RIWTKPAFG	6
RGWIKPTDG	6
RTWATPLTG	6
RCWSQPKTG	6
RVWVSPDAG	6
RAWV*PAYG	6
RTWLAPAYG	6
RIWIVPPPG	6
RIWAIPRKG	6
RAWVQPADG	6
RIWRKPRTG	6
RTWTFPING	6
RACLAPAYG	6
RTWREPGWG	6
RTWVNPLNG	6
RAWATPTLG	6
RCWMEPLPG	6
RIWTTPYLG	6
RTWTRPTTG	6
RAWTVPKPG	6
RTWVRPQPG	6
RVWSSPLDG	6
GAWVQPAYG	6
RIWIAPLDG	6
RGWGTPDSG	6
RCWA*PPPG	6
RSWLAPHNG	6
RIWTNPGTG	6
RIWSTPSYG	6
RSWSLPLTG	6
RVWRRPAMG	6
RTWAAPATG	6
RFWASPNVG	6
RILTSPARG	6
RAWSRPVQG	6
RAWATPTTG	6
RIWSAPSLG	6
RIWNHPAYG	6
RAWSIP*RG	6
RTWTRP*NG	6
RVWSGPR*G	6
RTWSSPSPG	6
RAWANPSRG	6
RSWINPAFG	6
RIWCNPR*G	6
RCWTKPFVG	6
RVWAMPANG	6
RSWTSPARG	6
RSWMSPGAG	6
RWWFTPCKG	6
RMWAEPYIG	6
RVWMPPPPG	6
RSCIQPAYG	6
RTWMTPGEG	6
RIWLVPIWG	6
RSWALPALG	6
RIWSLPAYG	6
RAWMSPAHG	6
RCWIKPGYG	6
LIWTEPARG	6
RSWRLPPPG	6
RLWGAPAYG	6
RAWSFPMLG	6
RAWALPTNG	6
RAWSEPM*G	6
RTWVQPAYG	6
RFWAGPAYG	6
RLWTTPRIG	6
RIWTQPVYG	6
RVWVNPMVG	6
RAWCEPRVG	6
RMWATPTAG	6
RICTAPAYG	6
RIWTQPANG	6
RAWLAPAYV	6
RRWLVPAHG	6
RCWSRPRCG	6
RWWINPYEG	6
RIWTSPA*G	6
RGWCLPRTG	6
RGWWRPMTG	6
RSWRCPRLG	6
RCWTAPYLG	6
RFWTRPPAG	6
RDWAGPAYG	6
RSWGAPKYG	6
RMWRTPIGG	6
RVWAAPAYG	6
RGWRVPAPG	6
RFWLSPEPG	6
RLWAYPSWG	6
RGWRSPSLG	6
RAWAMPMSG	6
RSWIKPRPG	6
RAWAGPTIG	6
RTWTCPNTG	6
RRWWTPYIG	6
RCWVKPFCG	6
RAWCAPA*G	6
CLVSSV*GH	6
RMWTMPKCG	6
RTWVQPCAG	6
RIWAAPAYG	6
RIWGPPYTG	6
RMWLLPMNG	6
RTWAAPLNG	6
RTWSMPEYG	6
RVWLEPAYG	6
RAWTNPPRG	6
RCWVQPKEG	6
RSWTTPING	6
RIWREPKHG	5
RCWLRPLHG	5
RFWALPYLG	5
RVWIHPAHG	5
RTWISPTYG	5
RIWCDPAYG	5
RTWTPPETG	5
RTWSDPPGA	5
RCWVSPA*G	5
RAWVSPSYG	5
RIWTAPAEG	5
RSWISPSYG	5
RGWSLPNDG	5
RAWGHPAYG	5
RRWFEPSNG	5
RIWTHAAYG	5
RSWISP*DG	5
RIGTQPADG	5
RRWRPPQNG	5
RIWFEPAYG	5
RMWFMPGTG	5
RSWLCPLNG	5
RMWISPHSG	5
RSWVTPQYG	5
RVWLDPNKG	5
RIWTQSAYG	5
RCWGVPVSG	5
RTWMTPTQG	5
RTWSAPSSG	5
RIWTHPAWG	5
RTWGVPILG	5
RFWCAPAYG	5
RMWSVPNTG	5
RMWMLPTLG	5
RSWFRPNPG	5
RTWTYPQSG	5
RSWVGPWHG	5
RCWTVPARG	5
RTWT*PDNG	5
RWWIRPASG	5
RTWCAPVDG	5
RVWLSPYSG	5
RGWAKPNQG	5
RMWGLPQMG	5
RSWRSPATG	5
RIWMSPMNG	5
RSWAAPATG	5
RAWLYPDIG	5
RTWTRPVMG	5
RSWVYPNYG	5
RTWTKPLQG	5
RTWARPMLG	5
RIWMTPVLG	5
RTWVRPLRG	5
RLWRNPGMG	5
RARTHPAYG	5
RIWGKPSRG	5
RAWLAPEYG	5
RMWTRPLRG	5
RIWFMPSKG	5
RSWCHPQNG	5
RMWFRPGQG	5
RAWVQPVYG	5
CLWI*PKRG	5
RTWARPLLG	5
RTWINPAYG	5
RTWRTPTTG	5
RAWLAPA*G	5
RTWRAPLKG	5
RSWVGPVTG	5
RRWFLPRAG	5
RTWIQPFHG	5
RSWTSPMNG	5
R*WIHPAYG	5
RIWWRPDHG	5
RMWMNPWPG	5
RCWVWPPKG	5
RFWGAPSQG	5
RVWCSPSLG	5
RCWIHPSSG	5
RAWTKPRVA	5
RIWKKPAYG	5
RILAHPAYG	5
RIWLQPAYG	5
RIWWRPSAG	5
RAWTFPFLG	5
RTWMTPRSG	5
RAWSTPRMG	5
RCWSFPHVG	5
RSRIQPAYG	5
RAWCIPALG	5
RIWTEQAYG	5
RSWREPT*G	5
RAWSYPKRG	5
RLWTDPYQG	5
RTWARPLKG	5
RCWTIPTSG	5
RLWAPPRAG	5
RIWTKPMNG	5
RMWSLPTAG	5
RVWLLPING	5
RIWTIPAYG	5
RTWWMPSIG	5
RCWVRPIRG	5
RSWVTPVPG	5
RSWSNPCAG	5
RAWVRPPGG	5
RTWTPPTRG	5
RIWAHPA*G	5
RSWIQPAEG	5
RGWAKPHIG	5
RMWILPLIG	5
SIWSSPAYG	5
RGWSTPG*G	5
RMWAQPVLG	5
RTWRAPHRG	5
RAWLAQAKG	5
RVWTAPAVG	5
RTWCAPATG	5
RIWTHPALG	5
RSWVAPGHG	5
RCWTAPSFG	5
RILTSPAYG	5
RTWRWPDYG	5
RWWMRPNPG	5
RAWANPHNG	5
RGWLAPAKG	5
RCWTMPSTG	5
RTWRTPLAG	5
RTWV*PWKG	5
RCWSSPTKG	5
RSWSHPSLG	5
RTWLPP*RG	5
RTWV*PKCG	5
RVWAGPSYG	5
RAWWTPHAG	5
RAWCMPLKG	5
RWWAVPRNG	5
RTLLHPAYG	5
RTWMTP*KG	5
RAWVQPAKG	5
RIWTAPACG	5
RAWAFPR*G	5
RIWTDPARG	5
RWWADPFDG	5
RLWTEPAYG	5
RSWAYPNYG	5
RSWMLPAHG	5
RTWAHPTSG	5
RAWAQPKDG	5
RIWTTPPVG	5
RIWR*PNLG	5
RWWMIPEVG	5
RVWTHPTWG	5
RVWTFPHYG	5
RTWMNPS*G	5
RTWVAPSSG	5
RMWIAPYSG	5
RCWIHPAYV	5
RNWAHPAYG	5
RAWAPPLLG	5
RCWVHPSSG	5
RMWTTPRDG	5
RIWIYPSIG	5
RGWRFPTAG	5
RMWT*PNLG	5
RIWLDPAYG	5
RRWSSPQRG	5
RAWWIPVRG	5
RSWVRPPTG	5
RSWSRPVTG	5
RSWSSPHLG	5
RVWTMPSHG	5
RTWMCPANG	5
RAWVYPRLG	5
RTWRIPEMG	5
RTWTQPFSG	5
RCWVVPRIG	5
RAWVQPAWG	5
RAWTLPAYG	5
RSWASPCKG	5
RAWRSPDGG	5
RSWISPDYG	5
RAWSPPPVG	5
RSWFLPTRG	5
RVWRTPFAG	5
RAWGWPSQG	5
RAWSQPPDG	5
RTWIQPAYG	5
RVWANPTYG	5
RIWTRPALG	5
RTWADPHEG	5
RFWGPPIRG	5
RAWFSPAYG	5
RVWWHPSTG	5
RCWVMPTRG	5
RAWMIPTVG	5
RVWASPDNG	5
RTWTLPVSG	5
RTWFHPIKG	5
RRWSSPPQG	5
RVWFSPCYG	5
RAWANPING	5
RCWSGPSSG	5
LIWTPPAYG	5
RRWT*PHLG	5
RVWCAPAYG	5
RSWVYPSQG	5
RLAPISRTK	5
RFWMLPCKG	5
RVWMMPNEG	5
RGWLNPHGG	5
RTWVRPRGG	5
RGWLVP*NG	5
RTWIHPAYG	5
RGWLPPPLG	5
RAWFAPAYG	5
RTWTMPNKG	5
RNWTMPAYG	5
RTWLQPAYV	5
RVWTNPRAG	5
RSWIQPAFG	5
RMWGAPAMG	5
RSWS*PKTG	5
RVWTSPARG	5
RIW*APAYG	5
RVWTNPPSG	5
RGWLQPTYG	5
RTWISPHPG	5
RAWMAPNMG	5
RVWADPTTG	5
RVWTQPASG	5
SSWIHPAYG	5
RTWTDPCQG	5
RGWIFPCTG	5
RSWALPTTG	5
RCWSYPRCG	5
RAWSHPYSG	5
SIWAHPAYG	5
RGWRRPKPG	5
RAWAVPAYG	5
RMWMSP*DG	5
RVWTYPGQG	5
RCWISAAKG	5
RIWSQPDYG	5
RIWSPPAYG	5
RVWIQPAYG	5
RVWGVPSPG	5
LIWCAPAYG	5
RMWWQPNNG	5
RIWSVPISG	5
GIWTQPAYG	5
RIWSGPRWG	5
RIWANPRGG	5
RAWFQPAYG	5
RCWAKPYDG	5
RSWFQPDKG	5
RGWTPPIPG	5
RIWVHPAYG	5
RTWIVPHDG	5
RVWVIPIRG	5
RSWTLPAPG	5
RIWCEPSYG	5
RVWVSP*MG	5
RCWFYPDEG	5
RIWMQPAYG	5
RTWSCPGNG	5
RVWTPPTNG	5
RVWSEPNNG	5
RRWGRPNAG	5
RVWMDPDNG	5
RVWRVPADG	5
RAWASPTVG	5
RSWGVPLVG	5
RLWVDAAVA	5
RAWLQPARG	5
RTWTRPENG	5
RTWWDPKTG	5
RTWFVPPPG	5
RVWALPHTG	5
RFWINPF*G	5
RIWSTPCNG	4
RAWVQRAYG	4
RVWTEPAYV	4
RTWSSPTSG	4
RFWTCPGTG	4
RIWADPTYG	4
RIWPQPA*G	4
RSWASPDPG	4
RMWLYPITG	4
RLWTKPDRG	4
RTWTTPSEG	4
RSWSNPSNG	4
RIWTQQDYG	4
RAWTHPEYG	4
RSWVMPYTG	4
RTWAAPTTG	4
RALVSPAYG	4
RVWWTPAQG	4
RAWMRPKLG	4
RTWTMPDPG	4
RAWISPARG	4
RGWSGPYFG	4
RGWRVPYSG	4
RTWSDPTNG	4
RIWMSP*PG	4
RCWCLPVTG	4
RSWIMPPWG	4
RTWSKPKRG	4
RFWVPPRNG	4
RGWILPQLG	4
RAWWNPG*G	4
RSWCAPAYG	4
RGWISPPSG	4
RVWTHPA*G	4
RSWTGPLPG	4
RISTHPAYG	4
RVWTEPT*G	4
RVWIQPNEG	4
LIWTQPSYG	4
RWWGTPHPG	4
RVWCDPNNG	4
RIWTKPSYG	4
RIWSMPGNG	4
RIWGTPGNG	4
RMWS*PIRG	4
RVGTQPARG	4
RAWTSPAPG	4
RWWGHPR*G	4
RTWIMPIHG	4
RLWTYPPAG	4
RSWIKPADG	4
RWWMNPKNG	4
RRWWAPTKG	4
RCWARPVQG	4
RGWTLPAFG	4
RGWLSPANG	4
RCWAAPLTG	4
RVLTQPARG	4
RVWTQPADG	4
RVWVIPRYG	4
RILTKPAYG	4
RGWLSPHMG	4
RFWIMPIWG	4
RTWAVPNRG	4
RSWAGPYMG	4
RIWTEPVYG	4
RTWGAPHSG	4
RSWTPPRNG	4
RSWFRPPAG	4
RIWLAPA*G	4
RTWTTPPAG	4
RFWSLPDNG	4
RRWMTPNDG	4
RTWSVPSSG	4
RTWVLPVQG	4
LCWIHPAYG	4
RRWSAPETG	4
RFWMDPPTG	4
RAWAFPSDG	4
RWWMGPPTG	4
RRWVLPKHG	4
RRWAMPKDG	4
RRWSQPRNG	4
RSWRLP*NG	4
RMWSTPRTG	4
RSWSLPLAG	4
RCFLARAKG	4
RIWSLP*RG	4
RTWMVPING	4
RSWIQPASG	4
RMWINPING	4
RGWVNPNNG	4
RIWTQRAYG	4
RCWTHPADG	4
RSWIYPING	4
RVWTQQARG	4
RAWIKPAYG	4
RSWTEPARG	4
RSWTTPHTG	4
RTWVTPPVG	4
RGWCSPSLG	4
RSWSSPARG	4
RNWTEPARG	4
RSWLTPAVG	4
RVWSMPSHG	4
RIWVMPYSG	4
RIWVIPYPG	4
RLWTCPNCG	4
RRWTRPAVG	4
RSWGEPATG	4
RVWAGPA*G	4
RIWCSPGYG	4
RTWSTPR*G	4
RAWRSPTHG	4
RTWSSPT*G	4
RIWCVPA*G	4
RTWSVPRQG	4
RSWLAPAYG	4
RSWVAAAKG	4
RWWLAPPVG	4
RALLAPAYG	4
RTWSVPEPG	4
RVWLPPFHG	4
RLWINPNSG	4
RIWKHPAYG	4
RWWGYPIPG	4
RTWVSPMPG	4
RIWAKPLIG	4
RCWIHPA*G	4
RIWCSPANG	4
RTWTMPSVG	4
RWWTDPIMG	4
RTWLVPTLG	4
RAWNHPAYG	4
RTWSAPCIG	4
RSWTNPKEG	4
RVWTQPQLG	4
RVWGAPMCG	4
RGWSRPTPG	4
RTWTEPAYG	4
RAWTEPARG	4
RAWARPRVG	4
RTWRSPL*G	4
RCWARPARG	4
RWWFNPYAG	4
RMWLAPKTG	4
RGWMCPTRG	4
RMWSRPQAG	4
RTWISPAYG	4
RRWAGPRSG	4
RAWLIPHRG	4
RVWATPDPG	4
RSWSDPLCG	4
RSWG*PTTG	4
RMWTLPYQG	4
RMWIGPHQG	4
RFWS*PCRG	4
RIWTHPACG	4
RGWADPMDG	4
RSWMTPNVG	4
RAWAPPPSG	4
RMWTQPASG	4
RIWTRPLRG	4
RWWG*PDIG	4
RILCEPAYG	4
RVWTAPAAG	4
RTWMYPNHG	4
RTWSHPNVG	4
RTWMKPTFG	4
RVWLKPNTG	4
RGWRGPFSG	4
RLWSIPKKG	4
RVWAQPADG	4
RSWIQPAYC	4
RGWAYPVLG	4
RVWMYPNKG	4
LFWTQPAYG	4
RSWMSPTDG	4
RCWSRPTSG	4
RSWSKPDDG	4
RFWTFPIWG	4
RMWTLPMSG	4
RVWTKPGHG	4
RMWCSPAYG	4
RAWIRPRMG	4
RRWGSPDEG	4
RTWTKPFNG	4
RVWTRPTHG	4
RCWSFPTMG	4
RI*TEPAYG	4
RIWRFPKSG	4
RIWSMPAYG	4
RIWGRPLCG	4
RIWNSPARG	4
RTWLVPARG	4
RMWTQPRDG	4
RVWTPPARG	4
RGWIKPEDG	4
RVWSGPGEG	4
LIWTHPSYG	4
RIWSHPSYG	4
RIWTTPASG	4
RMWSHPMPG	4
RVWIFPQNG	4
RIWTAQAYG	4
SILTQPAYG	4
RLWSQPVQG	4
RTWMLPGPG	4
RVWTSPLPG	4
RVWAIPNGG	4
RIWTSPAQG	4
RICTEPAYG	4
RI*TQPAYG	4
RTWMIPEKG	4
RAWSAPPWG	4
RAWGNPI*G	4
RTWVTPNSG	4
RSWFTPNPG	4
RAWTMPAYG	4
RMWACPEEG	4
RIWAHPARG	4
RAWCAPAKG	4
RIWPSPAYG	4
RGWMAPRKG	4
RAWISPAYC	4
RMWWEPSPG	4
RFWSNPSQG	4
RMWM*PPRG	4
RWWLCP*NG	4
RAWV*PMCG	4
RTWTSPPAG	4
RTWGKPP*G	4
RRWIQPRDG	4
RSWMSPAYG	4
RTWTKPFEG	4
RCWAPPLGG	4
RGWSYPKPG	4
RSWINPAQG	4
RIWTTPMIG	4
RAWARPWAG	4
RMWAGPTYG	4
RTWSRPCMG	4
RDWTQPARG	4
RFWTKPNVG	4
RIWSSPSYG	4
RSWTFPPPG	4
RSWACPASG	4
RIWCTPAWG	4
RMWTNPNQG	4
RDWIQPAYG	4
RIWFAPAYG	4
RTWSSPAWG	4
RRWISPDIG	4
RSWFHPGNG	4
RIWCSRAYG	4
RSWLKPMRG	4
RTWIIPRTG	4
RTWSNPTKG	4
RWWTYPRAG	4
RLWFVPSTG	4
RIWPKPAYG	4
RIWAWPNTG	4
RIWTHPAYR	4
RFWTMPMPG	4
RSWISPA*G	4
RIWTQPDYC	4
RVWSPPTPG	4
RGWSQPRCG	4
RVWTTPHRG	4
RCWWSPLYG	4
RAWVEPTLG	4
RFWTHPQTG	4
RVWTTPAYG	4
RLWWTPKYG	4
RIGTKPAYG	4
RSWIKPAFG	4
SIWTMPAYG	4
RVWTPPAYG	4
RGWVFPEHG	4
RIWTTPADG	4
RTWVEPCEG	4
RIWTAPAYA	4
RSWVNPWLG	4
RIWTEPARR	4
RCWAIPARG	4
RGWTQPRTG	4
RVWAMPAGG	4
RIWTHPARG	4
RCWAPPL*G	4
RSWWPPRFG	4
VGGVIRRGA	4
RSWVIPIQG	4
RAGVQPAYG	4
RIWTLPSYG	4
RCWTNPILG	4
RARLAPAYG	4
RSWVSPDCG	4
RTWSTPYAG	4
RTWMYPALG	4
RIWTQPTYG	4
RTWSYPIAG	4
RDWLSPAYG	4
RLWVYPKLG	4
RAWATPLTG	4
RIWVEPAYG	4
RIWL*PAYG	4
RAWGSPQRG	4
RAWVMPITG	4
RSWSRPHSG	4
RIWAHPASG	4
RFWWLPNPG	4
RSWTLPSNG	4
RGWSIPIQG	4
RIWMSPLSG	4
RSWTNPAYG	4
RLWLAPAFG	4
RTWCTPTFG	4
RAWSGPRRG	4
RIWWAPAYG	4
RCWVHPTDG	4
RSWVAPSQG	4
RSWT*PPAG	4
RSWALPA*G	4
RAWLIPALG	4
RSWISPASG	4
RRWIYPRMG	4
RIWTAPPYG	4
RVWCQPKDG	4
RSWADPRPG	4
RIWTMPASG	4
RIWCAPSYG	4
RLWTQPAYG	4
RSWTVPRPG	4
RAWTIPNSG	4
RVLTHPAYG	4
RAW*SPAYG	4
RCWITPMRG	4
RMWTKPTLG	4
RSWMLPIEG	4
RGWGGPAPG	4
RWWTPPKQG	4
RSWTHPMPG	4
RVWSKPISG	4
RIWLEPAFG	4
RSWTGPPQG	4
RLWFTPIDG	4
RMWAHPAYG	4
RIWSHPAFG	4
RGWSDPRVG	4
RIWFWPRHG	4
RSWIHPAFG	4
RAWTCPSDG	4
RVWTMPRRG	4
RGWVSPISG	4
LMPPSGAKG	4
RTWFTPSTG	4
RTWTLP*YG	4
RDWVHPAYG	4
RIWTWPGRG	4
RI*THPAYG	4
RCWTHPASG	4
RIWPPPAYG	4
RAWSSPKRG	4
RVWSLPKKG	4
RRWARPANG	4
RILSSPAYG	4
RIWTTPLYG	4
RVWRRPASG	4
RMWMFPPSG	4
RRWVHPKHG	4
RTWLPPYFG	4
RVWVAPFTG	4
RIWTMQAYG	4
RAWLDPAYG	4
RGWGSPVKG	4
RVWAGQAYG	4
RMWSMPYKG	4
RLWTPPVPG	4
RTWSLPTNG	4
RTWTKPTSG	4
RIWASPTHG	4
RMWAKP*YG	4
RIGCEPAYG	4
RAWFTPTNG	4
RRWTMPEWG	4
RGWWIPRSG	4
RVWAGPAYD	4
RCWMTPHTG	4
RTWMPPKRG	4
RGWSMPPPG	4
RTWFSPKQG	4
RVGAGPAYG	4
RAWSPPLTG	4
RIWNSPAYG	4
RVWTSPSEG	4
[truncated: 5,067 more rows]

## Sheet: Round1 engineering NGS counts
sDBM Variant	Count
RAWCAPAK	23574
RSWLAPAK	18910
RSWVSPAK	17598
RLWANPAK	16160
RSWLSPAK	14474
RAWLQPAK	13713
RVWLSVAK	13512
RVWLQPAK	9366
RVWARAAK	9074
RSWVARAK	8847
RSWVAVAK	8726
RAWVALAK	8236
RVWCAPAK	7441
RSWLAVAK	7355
RSWLSVAK	7172
RVWLDPAK	6935
RAWTAPAK	6117
RTWASPAK	5936
RLWLSPAK	5892
RVWLAVAK	5129
RLWLAVAK	4978
RAWVQRAK	4937
RVWLSLAK	4696
RSWVSVAK	4518
RCWLAWAK	4488
RVWVSPAK	4381
RVWLSRAK	4368
GAWIAPAK	4215
RIYLAPAK	4110
RVWLAIAK	4059
RCFLAPAK	3861
RIWTAAAK	3845
RAWLALAK	3800
RLYLAPAK	3799
RAWLAPAK	3751
RCWASPAK	3651
RSWIAPAK	3583
RSWLQPAK	3476
RSWLAAAK	3457
RTWLAVAK	3391
RVFLAPAK	3382
RAWLARAK	3291
RCWCAPAK	3245
RAWTAVAK	3107
RVWLTVAK	3097
RCWFAVAK	3075
RTWLGVAK	3011
RCWVATAK	2998
RAWLQQAK	2979
RAWLSWAK	2959
RTWLARAK	2827
RCFLSVAK	2778
RLWLSVAK	2757
RSWIAVAK	2757
SVWAQPAK	2733
RCWTQVAK	2673
RVWLQRAK	2656
HIWASPAK	2635
RCWISAAK	2553
RAWASPAK	2544
RAWLTPAK	2480
RTWARVAK	2427
TTWLAPAK	2415
RAWIAGAK	2381
RTWLSRAK	2336
RCWVAPAK	2263
RSFLAPAK	2263
RVWLSPAK	2240
RTWLSLAK	2221
RCFLARAK	2204
RVWASPAK	2196
RVWCAVAK	2190
RCWLRPAK	2179
RVWTQRAK	2159
RVWLGVAK	2101
AAWLAPAK	2089
RAWARVAK	2045
RCWLGVAK	1977
RIWLSPAK	1937
RCYLAPAK	1897
RCWVSLAK	1886
SIWAQPAK	1886
RVWTRPAK	1886
RVWLATAK	1833
RIWAAEAK	1822
RAWLSVAK	1819
RTWIAPAK	1819
RAWVSPAK	1752
RVWTTPAK	1711
RCWLAPAK	1671
RAWLAAAK	1665
RIWGRPAK	1641
SAWLAVAK	1615
RTWLSVAK	1588
RTWLGLAK	1581
RVWARPAK	1569
RSWAAVAK	1555
RVWTAPAK	1524
RIWCAAAK	1510
RTWAAVAK	1498
RAWVQLAK	1496
RIFTSPAK	1482
RLWTRPAK	1479
RCWLDTAK	1460
RIWLRAAK	1457
RAWLSPAK	1453
RGWYAPAK	1414
RVWASEAK	1331
RSWIYPAK	1313
RAYVAPAK	1292
RTWLAPAK	1276
RSWLSRAK	1273
RIWSTPAK	1261
RSWVQVAK	1261
RAYLDVAK	1257
RAWLAQAK	1254
RSWAQPAK	1252
RAWLQRAK	1227
RAWVSAAK	1222
RAWCSPAK	1219
RVWVAAAK	1214
RCFLAKAK	1188
RSWLAWAK	1183
NIWCAPAK	1182
RVWLAPAK	1177
RIYCARAK	1169
RCYLRPAK	1152
RCWTAIAK	1136
TIWASPAK	1129
RVWLASAK	1122
LSYLRPAK	1091
RAWLQAAK	1086
RVWAAVAK	1082
RLWASPAK	1080
RIWLSRAK	1079
KCWLAPAK	1076
RCYVALAK	1075
RSWASPAK	1071
RAWVARAK	1055
RIWAASAK	1051
RAWLNTAK	1048
RTWVARAK	1042
RSWARPAK	1037
SVWLAPAK	1015
RSYVAPAK	1013
RAWLASAK	1000
RTFLAPAK	996
RAYTAPAK	995
RVWLALAK	991
RSWLYPAK	988
RSYLAPAK	965
RCWLFPAK	960
RCWLGLAK	931
RAWLSLAK	926
RTWLTPAK	896
HVWLAPAK	862
RAWLHVAK	861
SAWVAVAK	838
RCWTAPAK	835
RLWAMPAK	813
RSWVAAAK	810
RTWAARAK	801
RLYAAPAK	792
RVWIAPAK	782
RCFLSPAK	775
HVWLAVAK	769
LTWLAPAK	769
RTWVAMAK	762
AVWLAPAK	754
RAFVAVAK	742
RIYLSPAK	741
RAWLGPAK	728
RAYLAPAK	723
GAWLSPAK	721
RTWAAPAK	717
RSWITAAK	717
RAYAAPAK	700
RLWLAPAK	700
RVWCQVAK	694
RAWLGVAK	693
RGWFAPAK	670
HSWVAPAK	667
RSWAAPAK	662
RCWASIAK	659
RVWTSLAK	647
RCWANVAK	633
RFWIAPAK	614
RCWLSAAK	606
RAYLSRAK	603
RTWVSLAK	600
RSFLSPAK	592
RSWAEPAK	591
RCFLAQAK	578
RAWLSAAK	576
RTWVHFAK	570
RVFAAPAK	560
RVYAAPAK	555
RLWAVPAK	553
RTWLASAK	550
RSWVFPAK	547
RAFLQVAK	540
RGWLAPAK	516
RVWLSFAK	513
RSWIHAAK	507
RGWFAWAK	499
RVWLERAK	495
RLWLRPAK	490
SVWLAVAK	479
DVWAMPAK	478
RAWARPAK	471
RAWTVPAK	466
RIWASAAK	466
VTYLRPAK	465
RVWLDRAK	461
QVWAAPAK	455
RIWLTYAK	451
RCWLDPAK	448
RVWLDFAK	448
RTWARRAK	445
RGWVAPAK	442
RAWAAPAK	442
RAWVAIAK	438
RTYVARAK	433
RAWVHSAK	432
TAWLAPAK	429
RYWLSPAK	406
RTWCATAK	406
HSWVSPAK	402
GVWLAVAK	400
PTYLAVAK	391
RCYIEKAK	391
RTWLGAAK	390
RAFAAPAK	387
RVFLDVAK	385
RAYASPAK	374
RIFLSPAK	372
RTWLALAK	368
RVFLARAK	366
RAWLDPAK	365
RVWLSSAK	364
RVFAAAAK	363
RVWAKVAK	362
RGYLAPAK	361
HSWLAVAK	359
RCFVDVAK	356
RLWLQHAK	353
RIWLSGAK	345
RCWLAAAK	341
RLWISPAK	340
RFWLAPAK	334
RLYVAVAK	330
RSWVGVAK	330
RLWVQVAK	326
RLWLHPAK	325
RCFLAFAK	322
AGAAAAAK	319
HSYIAVAK	318
RLWLSRAK	317
RVWASRAK	316
RNWLSPAK	311
RFWISPAK	307
SAWLAPAK	303
SAWCAPAK	293
RTWCALAK	291
RLWLSQAK	288
RLYLRPAK	282
LTFLAPAK	278
RLYLALAK	270
RLWTSPAK	265
ATWLAPAK	263
RVWITLAK	262
SSWVQPAK	254
RTWLDLAK	253
SSWLAPAK	251
RACCPSAK	248
RSWLALAK	247
TSWLAVAK	242
KCYVSPAK	239
RSWLSWAK	234
RCFISVAK	234
RVWVAGAK	233
RCWITGAK	227
RIWIALAK	226
SSWVAPAK	222
SAWVHVAK	220
RCYASVAK	220
HIWARPAK	218
HCYIAPAK	213
RCFLSLAK	212
RLWISVAK	209
GAWLSVAK	207
RVWLGLAK	201
RYWVQPAK	200
RLWLALAK	200
RTWLNRAK	199
RSWLATAK	198
RCFASPAK	196
RCWLGTAK	196
RAFLAAAK	194
RVWASGAK	191
RTFLGVAK	189
RFWVAPAK	187
RAWAAAAK	186
RCWLAVAK	180
RSWLGTAK	175
LSWLAPAK	174
RVYTARAK	173
RVYLATAK	172
LSWLSPAK	172
RLWCRVAK	171
RVWARGAK	170
RSWLNLAK	168
RVFAAWAK	168
RSWVRAAK	166
SCYLAVAK	165
NSWLAPAK	163
RAWLSEAK	161
RLWMAPAK	160
RCFLALAK	158
RSWLSAAK	158
RSWLQSAK	156
RIWTSPAK	154
RVWQSPAK	154
AAWLSPAK	151
AVWTQPAK	149
RAWSAPAK	146
RLWCDVAK	136
PTWLAPAK	135
RLWCSPAK	133
RLYLAVAK	133
RAWLAHAK	131
RSWVQMAK	131
RTWLVVAK	130
RSYLARAK	128
PAYLAVAK	125
RVWLAFAK	124
RLYLSVAK	121
TVWLQPAK	121
RVFLSPAK	119
KCFLAVAK	118
RSFLSVAK	116
RTYLAPAK	114
RIFLSAAK	113
RCWSRPAK	112
RAWVQPAK	109
RAWVAAAK	106
VSWLSVAK	106
LPPL*LAK	105
HAWVTPAK	105
RAWSRPAK	104
RLWASVAK	104
GAWLDVAK	103
RAFLSVAK	103
HVWLSVAK	103
LDYLTPAK	102
RAWLMMAK	100
RTWANIAK	99
RLWLRRAK	99
RSYTSPAK	97
LSYLSVAK	96
RSWVAPAK	95
RAFLGIAK	94
RVWLWPAK	94
LRHSTTAK	93
DSPPLCAK	92
LVVGRLAK	92
SAWLSPAK	91
RCWIACAK	90
KAWLALAK	90
RPWLAPAK	88
RAWTATAK	88
PHFLAPAK	87
RIWLRLAK	87
RAWLTAAK	86
PVWLAPAK	84
SRPLACAK	84
RVYTRLAK	82
RLWTAVAK	82
RVWASFAK	81
RAWAAWAK	81
SVWARVAK	81
RAFLGVAK	80
RAWSVPAK	80
SGRLCCAK	80
RSWATVAK	80
RVWTTEAK	80
LSYLTPAK	76
RMWCAVAK	75
APHWSVAK	74
RCHIEKAN	73
RLFLSPAK	73
PSWLAPAK	72
SAWLQVAK	72
HVYLAVAK	72
LRLRSDAK	69
RLFASPAK	68
RAWCAPAT	67
CSYLAPAK	67
PLRWLPAK	66
SAWVAPAK	65
RTWSSPAK	63
RFYLAPAK	62
RSFLALAK	62
PVWLQPAK	62
RIFLAPAK	61
VSWLSPAK	60
ASWVAPAK	58
SIWARPAK	58
RSWLSPAT	56
RTYLGPAK	56
RAYCATAK	55
RTFIQRAK	54
RAYAAAAK	54
RTRPLVAK	53
RVFLSIAK	52
PPPTGPAK	52
RAWTALAK	52
FHRRPHAK	51
RSWVSPAT	50
RVYTHPAK	50
RAWFAPAK	50
LVPLAYAK	50
HAWAAPAK	49
SPPLQAPI	49
RSWFRPAK	48
STWLAPAK	48
RVWLSVAT	47
ECVRRRAK	47
SSPPVLAK	46
LMPPSGAK	46
RYWLAIAK	46
RTWATPAK	46
LLSPPPAK	46
RCYAVPAK	45
LPHSPSAK	44
AAWLRPAK	44
RCFVSSAK	44
RVWLQPAT	43
QTWLSPAK	43
RAWVAVAK	43
LSWVSPAK	42
AYLTSGAK	42
RGYVAPAK	41
LCHIEKAK	41
RPYLAPAK	40
RLWLTPAK	40
RCHIEKAT	40
PVFLPVAK	40
RYWVSPAK	40
SCHIEKAK	39
PGPPRLAK	38
RVWASLAK	38
RVWARAAT	37
RCWFSYAK	37
RAWLAVAK	37
LIWWCLAK	37
ASWLAPAK	37
RVWLVIAK	37
RSWVALAK	36
RSWCAPAK	36
PSYLARAK	35
LSPSCLAK	35
HTYVAVAK	35
LCTPAPAK	35
PSAPMPAK	35
RSWCEPAK	35
RTWLSPAK	35
LSRSARAK	35
TVPQRSAK	35
RLWANPAT	34
TFLAKRAK	34
RLCGLPAK	34
RSWARAAK	34
MSAVWCAK	34
QAWVGVAK	34
RCHIDKAK	34
RAFLLPAK	33
PYPLILAK	33
RCWSSPAK	33
R*HIEKAK	33
RDWCAPAK	33
RFHIEKAK	32
PCRVSRAK	32
PPPRVVAK	32
VHFLRPAK	32
RCHIEKQK	32
PHYLAPAK	32
RAWIAPAK	31
RAWCAPSK	31
PSPVPAAK	31
RVRLFVAK	31
PLTFVDAK	31
SPVQAPAK	31
AVLASLAK	30
RCFLDSAK	30
LLLASGAK	30
RWSPGPAK	30
RAWLQPAT	30
PVLGSVAK	30
SAKPRPAK	30
RGWYRAAK	29
LLWANPAK	29
RFWLSPAK	29
VLNHRCAK	29
RLHARRAK	29
STSTPLAK	29
LHFLAPAK	29
RCHIEIAK	29
STWVSPAK	28
RVFAGIAK	28
RCHIEKSK	28
RAWTAPAT	28
RVWVQRAK	28
RSWLAPAT	28
RAWVAPAK	27
RCWVSPAK	27
ADSPSLAK	26
RTWLSDAK	26
FTSLRPAK	26
SPPPLLAK	26
PFWLWPAK	26
TTNPALAK	26
TALVGCGK	26
PKPASSAK	26
RSWLARAK	26
TSWLGFAK	26
RGWLRVAK	26
RAWCAPAN	26
NLSAPEAK	26
PAWLAPAK	26
RSWVSPSK	25
PLSLKSAK	25
RCHI*KAK	25
GLTAVLAK	25
RVWLARAK	25
RSWVARAT	25
PPVLAPAK	25
RSYIHSAK	24
RWSAPFAK	24
PTPFRRAK	24
RCYLCPAK	24
RSWLSLAK	24
TCWLAPAK	24
ASTLSSAK	24
RVWANPAK	24
RFRPAAAK	24
SPDPLEAK	23
PGRSWSAK	22
RIFSSPAK	22
RCQIEKAK	22
RDWVQRAK	22
RVWLAAAK	22
RAWMDPAK	22
RSWVSRAK	22
PRLLHKAK	22
LCLFSLAK	22
PPLMSLAK	22
PTLFAVAK	21
RVWCAPAT	21
ASALTLVF	21
RTWASPAT	21
VSRLCSAK	21
GARPIIAK	21
WFAAY*AK	21
PCLLLSAK	21
TTFVSCAK	21
LPRLGPAK	21
SLRSPGAK	21
RGSSALAK	21
GWPFPSAK	21
RSWLAPSK	20
PWCSSDAK	20
PSYLQPAK	20
TLTPPCAK	20
TSDPDCAK	20
RSWRAPAK	20
VYSTASAK	20
*HRLARAK	20
VRPSPCAK	20
RYRVVVAK	20
PE*PVLAK	20
WFPPFSAK	20
RSWLSGAK	20
RVWVAVAK	20
LR*FSGAK	20
RCFASQAK	20
RAWWSPAK	20
RFYVARAK	20
RSLSDCAK	20
PPRPTLAK	19
SRRPATAK	19
WRVALLAK	19
CLLGSLAK	19
PSGSGPAK	19
RVWLDPAT	19
LAWCAPAK	19
LSWVARAK	19
RTDLTRAK	19
RAFASPAK	19
VLRARPAK	19
PAVYVPAK	19
VSYLALAK	19
PLVLAAKG	19
AMPLDTAK	19
RSWVSLAK	19
SAWFAPAK	19
LLSTGSAK	19
TSCVRVAK	19
PGPAAYAK	19
RYWLAPAK	19
RAWLAWAK	19
GARPALAK	19
PVWLSPAK	19
CPEAAAAK	19
PPPELHAK	19
SIARPCAK	19
SVAPAPAK	19
GSAVWWAK	19
SRSPLYAK	18
PRSWSVAK	18
AVCFHYAK	18
PPRSPPAK	18
RPPPPGAK	18
ALRPLLAK	18
RSWVSTAK	18
RSWLSPSK	18
RAVPRWAK	18
PSFLAVAK	18
GAATHPAK	18
SAPPFPAK	18
SAWLLSAK	18
RVFAAVAK	18
GLQPCPAK	18
RLWLSWAK	18
PTYLSPAK	18
VAPLSPAK	18
VAPSRLAK	18
TGILPGAK	17
LSLPLHAK	17
RRFWGPAK	17
LPWPLPAK	17
ISLPLVAK	17
PRRHTSAK	17
SPPWPVAK	17
RAWLQPSK	17
AMSLAAAK	17
STTPMSAK	17
RPFLPLAK	17
LSWLAVAK	17
LLAMPRAK	17
FTPLSAAK	17
RLWLSPAT	17
LTCNRPAK	17
GAWISRAK	17
RCHIEQAK	17
RSWLSTAK	17
RVWLAVAT	17
SSYVQPAK	17
FPWALVAK	17
RTVPAIAK	17
RYWVAVAK	17
LVRCSFAK	17
PLSLGGAK	17
RLWLAVAT	16
PSYLSVAK	16
RKGTDQQN	16
WRYWPEAK	16
RCWVARAK	16
DPVLRWAK	16
RLSELWAK	16
ARRSPSAK	16
PYPPVRAK	16
RSRLLPAK	16
AACPSPAK	16
HVCRARAK	16
AACRPPAK	16
RVWLDIAK	16
HSWL*KAP	16
RSWVQRAK	16
RTWASPSK	16
PAPLNLAK	16
CVPSRVAK	16
TFSRFWAK	16
SSMPAMAK	16
RAWCATAK	16
SGVCRVAK	16
ATCC*KAK	16
RIWTAAAT	16
SLMRPCAK	16
LSRLCRAK	16
RSWACPAK	16
LIRRGPAK	16
TTVLGRAK	16
P*PRSRAK	16
LIWTAAAK	16
RPGFPAAK	16
RLYCSPAK	16
APLSAPAK	15
FSLEFSAK	15
PQPLLRAK	15
RAWIAGAT	15
ALLPAVAK	15
RLWANTAK	15
LCFLAPAK	15
SWRNIVAK	15
RCFLSFAK	15
PVRSLAAK	15
LPFRLSAK	15
RAYVGPAK	15
PRHPEPAK	15
LTFSRPAK	15
LSWVAVAK	15
PYARRSAK	15
GTHARSAK	15
WLSCGRAK	15
RIWLFQAK	15
RSWLSVAT	15
SSFTRRAK	15
SPMALRAK	15
RVWLSVAN	15
RLSRSSAK	15
PSYLVPAK	15
SPPRDPAK	15
SSLLPLAK	15
LRSVRAAK	15
RVFWLRQK	15
RRPVPCAK	15
RARCLPAK	15
ALTRNLAK	14
RAGVQRAK	14
RSWGARAK	14
IEPFERAK	14
PKFALPAK	14
RAWVALSK	14
RSRLASAK	14
RVWVSVAK	14
SGSGRCAK	14
RTWLGVAT	14
RLWANPSK	14
PARVPPAK	14
GAGVPLAK	14
RVWLSWAK	14
RSWLSPAN	14
CCRVFPAK	14
GVLLVPAK	14
RSWLQPAT	14
DRFLLVAK	14
LSPAGQAK	14
RVWLSGAK	14
RTLSGLAK	14
RSCLAPAK	14
I*WSLMAK	14
RSWCAWAK	14
RSWLAPAN	14
RSRSARAK	14
ALPAPLAK	14
VPPPVRAK	14
ACVLPLAK	14
YPGPRRAK	14
RVWVARAK	14
PSLCSVAK	14
VPSAWPAK	14
LRSWPFAK	13
RSWV*PAK	13
LSYAAPAK	13
FSSLLVAK	13
GGATRGAK	13
PSWLRPAK	13
HAAFSPAK	13
GAWIAPAT	13
SSWLRVAK	13
THRLGAAK	13
RALCAPAK	13
RAYRFAAK	13
RSWVAGAK	13
VMGPVGAK	13
RSWLAAAT	13
ELLLSVAK	13
ARCAPLAK	13
ALARVAAK	13
PLAVLPAK	13
RSWLGVAK	13
LTWLSRAK	13
RTWLQPAK	13
RAGCAPAK	13
RAPPFLAK	13
SRSR*SAK	13
RVWLSVSK	13
PRPRRAKA	13
TAGRSDAK	13
RTWLARAT	13
AARGPPAK	13
RVWLQPAN	13
PKLQGSAK	13
RAYLDGAK	13
RSWTAPAK	13
RLVATPAK	13
PRPLWPAK	13
RSWVSPAN	13
RSWVAVAT	13
LVWLSVAK	13
PSIVLPAK	13
RLFLARAK	13
TCRA*RAK	13
SLPTTRAK	13
SLPHRTAK	13
RPRPAPAK	13
GLLPRLAK	13
P*TRYWAK	13
PACLL*AK	13
VLSFVCAK	13
RCHIEKEK	13
LVWLQPAK	13
QYTEWAAK	13
PVWLRPAK	13
RNHATAAK	13
RTWCAPAK	13
RCNIEKAK	13
RVWLAWAK	13
LVWCAPAK	13
RAWAQFAK	13
PASLSPAK	12
AVDAATAK	12
FAPAWAAK	12
EASADRAK	12
RCWFAPAK	12
APLLFPAK	12
GSFLRFAK	12
TLRLSRAK	12
SAGVLPAK	12
PSWLEPAK	12
RTPVSWAK	12
RCWLSPAK	12
RCFTERAK	12
RTWLAGAK	12
VNCGSRAK	12
LTRAYAAK	12
TTRPVRAK	12
MLMPTCAK	12
VFFPCAAK	12
RTWVSPAK	12
TTCPLAAK	12
RAWLQTAK	12
LRCVSPAK	12
RRPPRPAK	12
TFLVGLAK	12
LLSPG*AK	12
LCWFAVAK	12
PRAARPAK	12
RDWTAPAK	12
RAYLDVAT	12
SRSCPSAK	12
PPVPWWAK	12
PVSYVSAK	12
RVWTRPAT	12
DPGTP*AK	12
RCHIEKAI	12
RCHIEKA*	12
SIYLAPAK	12
RIWAAVAK	12
GSQPAAAK	12
WTMTPWAK	12
PSLCMFAK	12
RVWDRAAK	12
LSPTPLAK	12
FAQLLFAK	12
FRRPVTAK	12
PGLPLAAK	12
PHRSAEQR	12
RSWVSAAK	12
PRQCCWAK	12
RSWFSPAK	12
PWSPHPAK	12
PTLLALAK	12
FPPAGPAK	12
RSWARVAK	12
ALQGARAK	12
PLSLSAAK	12
AFVAAPAK	11
APLRMQAK	11
ATPRSLAK	11
LAWLQPAK	11
RCLIEKAK	11
PLPAPWAK	11
QAPPSPAK	11
RAWLSRAK	11
*PPLAVAK	11
RLWLSPSK	11
RVWTAAAK	11
PLAPSSAK	11
HSF*APAK	11
SQMTRSAK	11
PCLVLPAK	11
RSCVSPAK	11
RCWLQPAK	11
GPALLFAK	11
RSWVATAK	11
RSWLDPAK	11
VRDRATAK	11
LTRQVWAK	11
RVWASPAT	11
VDSSTRAK	11
RNFLARAK	11
PSPGRPAK	11
RAWGAPAK	11
RCWGAPAK	11
PAHALPAK	11
LPPRPSAK	11
RCHIETAK	11
RIWASPAK	11
RTWLSRAT	11
RCWTQVAT	11
WVLAPRAK	11
RAWCAPA*	11
RSVPQHAK	11
PRPISPAK	11
LACAGSAK	11
RIWCAPAK	11
RAWCRPAK	11
LLALPRAK	11
VPMPGSAK	11
SLVLPVAK	11
RSFTAPAK	11
RAFLAGAK	11
RVWAQPAK	11
LVWLDPAK	11
STACQPAK	11
RACVAVAK	11
RLWENPAK	11
LCDVLLAK	11
PMWCPAAK	11
SSSICAAK	11
DPVVLLAK	11
VSWVAPAK	11
FSTPYLAK	11
RSTLLRAK	11
GRRLCSAK	11
VPPWLTAK	11
TQWSNYAK	11
RAGLQPAK	11
RSWLAQAK	11
GGSFLPAK	11
YVVSVFAK	11
L*LW*LAR	11
LLPLCRAK	11
RDWLARAK	11
LPPSPSAK	11
LTWPPEAK	10
RPKLSRAK	10
VISCVPAK	10
RAWTGPAK	10
RCWLRPAT	10
PVPPSLAK	10
RVWVSRAK	10
RARMYIAK	10
APLVRFAK	10
PLWSLSAK	10
SARPPRAK	10
RSWSAVAK	10
PLRCTSAK	10
SAYPCRAK	10
RCHIE*AK	10
PGGFGTAK	10
LPLAPGAK	10
GHPSS*AK	10
LSWVSVAK	10
RVWVSPAT	10
LDCLCFAK	10
VSMRSQAK	10
RPAGPCAK	10
RVWLSVA*	10
RLRSAPAK	10
RAWWAPAK	10
PLPAFDAK	10
RSWVSPA*	10
FSLCA*AK	10
RVWLSLAT	10
LPPPLLAK	10
PPGFRSAK	10
RSWVSVAT	10
PAFPVRAK	10
RSGLSPAK	10
RAFLAPAK	10
RAWVSLAK	10
DLFPLHAK	10
SMLYCVAK	10
PALPPFAK	10
TPENVRAK	10
APLAPPAK	10
LSSRRVAK	10
RVWLAIAT	10
RSWVAVSK	10
RPCVPSAK	10
SGPSSAAK	10
VSPPAFAK	10
PFGSLVAK	10
TPAFAPAK	10
LD*SLPAK	10
VRWPLLAK	10
RSLLAPAK	10
VSPRLLAK	10
APAGAPAK	10
RAGLAAAK	10
VSPVSLAK	10
ALSLRRAK	10
SLYLDLAK	10
ALPRLPAK	10
RSWVSGAK	10
RAWVQRAT	10
HAVGVAAK	10
RAWARVAT	10
SSSPCTAK	10
QIPPLGAK	10
AVPPVAAK	10
RAFLGAAK	10
PPPLGLAK	10
RVWARVAK	10
RCWLARAK	10
PALWRGAK	10
RVWLSRAT	10
RSWLAPA*	10
RPFALPAK	10
RPRPGPAK	10
RSWL*PAK	10
RAWLARAT	10
LDTVSFAK	10
SSLVVHAK	10
CYLAPPAK	10
PRPFLLAK	10
PTMWSMAK	10
RAWIAVAK	9
RAWWARAK	9
RCWLDTAT	9
LVCQTPAK	9
ALRTPPAK	9
PPS*LLAK	9
LSLHPAAK	9
RAWLARAN	9
RIWLSPAT	9
RAGLARAK	9
RCWVAVAK	9
RPSLSRAK	9
LLSGSVAK	9
PLRLPLAK	9
RIWAAPAK	9
VPLAVPAK	9
RIWTAPAK	9
PRPWAPAK	9
PPPPTLAK	9
RAWTAVAT	9
SCAPIPAK	9
RVWVALAK	9
IRVGAPAK	9
RIWADLAK	9
RSLLSPAK	9
RPSLARAK	9
RLWVSPAK	9
LVLLPRAK	9
RAWVQRSK	9
RAWCAPAI	9
RVCLQPAK	9
GSPSARAK	9
RLPAPSAK	9
RAWDSPAK	9
SAWLAVAT	9
PPDPPIAK	9
LLWLSPAK	9
GRARSSAK	9
RSWLAGAK	9
RAWLHPAK	9
LPCVLVAK	9
SLPLPWAK	9
VLRLWFAK	9
LLTRSPAK	9
SAELSPAK	9
RAWAGIAK	9
PNSPWRAK	9
RVWLAVAN	9
PPALSFAK	9
AVWPVFAK	9
AMVPGLAK	9
RCHFEKAK	9
RAWAQPAK	9
RVWLQQAK	9
RVWCAAAK	9
PPSLVTAK	9
FSSRIPAK	9
RTWLAAAK	9
PPVGSPAK	9
RVPHFPAK	9
FVSPPRAK	9
RIWGRPAT	9
SLSAVGAK	9
VSWSVLAK	9
LCWVATAK	9
RPLPITAK	9
RAWANPAK	9
RLWLSTAK	9
RAYAQAAK	9
LTWLAVAK	9
RVWLDPA*	9
RLWANPA*	9
LASVSGAK	9
RLLANPAK	9
RCAPGSAK	9
LSWLAAAK	9
GPVSFRAK	9
RSWVDRAK	9
SSWLSPAK	9
SPSAPLAK	9
PRVCHGAK	9
RFPRPRAK	9
QWYPKPAK	9
DLHCVYAK	9
GMRIRRAK	9
RAWLQPAN	9
LGASSGAK	9
PGPVAPAK	9
LPVVLPAK	9
FPLPPHAK	9
SVWARAAK	9
RSWLEVAK	9
LRSDSVAK	9
VPWHASAK	9
GAWSAPAK	9
RSWVARSK	9
LALFWPAK	9
PQALPFAK	9
RPWASLAK	9
RIWLSVAK	9
RKRRGDAK	9
RVWLYRAK	9
LAVQPRAK	9
RLRPADAK	9
GGVGLQAK	9
LLSLALAK	9
LPGGALAK	9
PSRRPCAK	9
RSCLSPAK	8
LAWTAPAK	8
CFARLPAK	8
WQDRRCAK	8
PLSAIPAK	8
TSWLSPAK	8
RSFLAFAK	8
SSWLAVAK	8
GTPLIWAK	8
RSWGSPAK	8
AAGLHGAK	8
FGPGISAK	8
RSWANPAK	8
RAWVSAAT	8
RIWTAASK	8
RCHMEKAK	8
RAWTAPSK	8
RAWCAPEK	8
LAWLALAK	8
RLWANPNK	8
RSWLSPAQ	8
AATTVGAK	8
KHADSLAK	8
LTWASPAK	8
VPALSWAK	8
PSRLCFAK	8
GYRPYAAK	8
PLSGTRAK	8
SAEGIQAK	8
VRFSTTAK	8
LGSSSFAK	8
GVPWLSAK	8
LQPLKLAK	8
RYWIAPAK	8
PQWPPLAK	8
PLPGLAAK	8
QVAPVCAK	8
ALRPRVAK	8
FPVDRLAK	8
HLYLSLAK	8
RCWLALAK	8
PQLNNYAK	8
RLWLCRAK	8
RAWIAGAN	8
PSRPRLAK	8
PAPASTAK	8
ALSTSWAK	8
RYWIYPAK	8
PIISLPAK	8
PLVPPVAK	8
ATPPLLAK	8
PWLLQIAK	8
RRLAGFAK	8
AILSPCAK	8
SASPPIAK	8
LGLPSSAK	8
WTFRLYAK	8
LSRCEVAK	8
VLPTVPAK	8
ASAVTGAK	8
MTWLGVAK	8
SPRLCSAK	8
GPPRSNAK	8
PQLAGWAK	8
RAWTAGAK	8
QRSCS*AK	8
LPARRSAK	8
PCVPSTAK	8
RSWLAPEK	8
RIWARAAK	8
RCFLYVAK	8
WPGPPPAK	8
G*HPGSAK	8
SPLPVPAK	8
RAWLAAAT	8
GARSLTAK	8
VAVACGAK	8
RVWLSPAT	8
PMLWIPAK	8
AVPLCPAK	8
LLSIPLAK	8
CPVRPLAK	8
RFSLISAK	8
SQPASNAK	8
RSWLSPEK	8
VFRAWIAK	8
HWPAPRAK	8
APFLLWQK	8
WPYYFGAK	8
LCWLAWAK	8
PPWLALAK	8
RAWVALAI	8
RALGVLAK	8
GLSCGCAK	8
RTWSAPAK	8
AFPPGLAK	8
RVWARAKG	8
RVWLSRAN	8
RVWLSPSK	8
RPILGFAK	8
LSWLSVAK	8
RPIPIRAK	8
SSPPPMAK	8
LSPQLLAK	8
SAWVALAK	8
PLPSPGAK	8
RSWSAPAK	8
RASRRVAK	8
SSQLVKAK	8
RVWCATAK	8
RVWTAVAK	8
RYWLQPAK	8
RTWVAVAK	8
RSWLSVA*	8
GPPLSTAK	8
LVFTSPAK	8
RAWVSVAK	8
PTAAPCAK	8
GVPCPSAK	8
PGHLLCAK	8
RAWLRGQK	7
LTWLSLAK	7
LSFLHPAK	7
GLLAMPAK	7
RAWLQPAI	7
LYSPPGAK	7
VAWCRAAK	7
WRPASMAK	7
RTWVSVAK	7
FPRLPLAK	7
RTWLSLAT	7
RCWASPAT	7
LIWSTPAK	7
PSVSSPAK	7
LLWRTLAK	7
RSWVSPAQ	7
TPLPLIAK	7
RVLLQPAK	7
RCWLGVAT	7
DPLLASAK	7
RLPPPGAK	7
RVWL*VAK	7
AAAAPLAK	7
MIYCARAK	7
RTWLAVAT	7
RSWVSPAI	7
RVWDSEAK	7
PCLLPVAK	7
RMWLAAAK	7
RCWASRGG	7
RVWARAA*	7
*PS*PRAK	7
RDWLQPAK	7
RAWVSPAT	7
PGLLLQAK	7
RSAASTAK	7
RDWLDPAK	7
SPALPPAK	7
ARVRCVAK	7
RLSLR*AK	7
RDWVALAK	7
RSWLGLAK	7
WLIQFAAK	7
RSWLTPAK	7
RTWLSWAK	7
RSWAMVAK	7
PRLHPFAK	7
RAWRASAK	7
RLWLAVAQ	7
RAWLTPAT	7
RCWISAAT	7
RTWARFAK	7
SFWLRGAK	7
PPWNMTAK	7
RTWARVAT	7
LVTVSLAK	7
RSWLAPAI	7
SPSPWLAK	7
RSWLAWAT	7
RPSARPAK	7
GKCWMMAK	7
RCWVALAK	7
VRLATSAK	7
TDWLRPAK	7
RIWLDPAK	7
PLSNGLAK	7
RLSGAEAK	7
RTWANPAK	7
RVWLSVAI	7
RAWLSLAT	7
FWPLARAK	7
RAGARVAK	7
RVWVSAAK	7
RAWLSWAT	7
RFPPSHAK	7
RPHLCLAK	7
RVWARAAN	7
RVWVAAAT	7
SYWFLCAK	7
AAEDPQAK	7
RTWLERAK	7
RSWLYVAK	7
WPLFASAK	7
RAWLQPTK	7
CLLLRWQK	7
RLWLAFAK	7
RVWTAPAT	7
RSNSLGAK	7
RAYTAPAT	7
RLSQVLAK	7
PCLLVPAK	7
AGPLVCAK	7
VSTSPRAK	7
LLGHCRAK	7
RSWVAMAK	7
RTWAAVAT	7
RVWLTPAK	7
PACPRPAK	7
VSRRVVAK	7
RCWASPSK	7
LAWVALAK	7
YVV*VTAK	7
ARCPPSAK	7
APYFGLAK	7
RLWSNPAK	7
AAALSLAK	7
RLWLAGAK	7
FPSLLMAK	7
PLDLVVAK	7
PAVCLLAK	7
VRRHLPAK	7
LPGVMLAK	7
RPASPMAK	7
RSLVSPAK	7
AGPPPVAK	7
PAMHTLAK	7
RAWVQRAN	7
RCLPTLAK	7
RAWARAAK	7
RVRLSPAK	7
RLWANPEK	7
RAWLRRQK	7
GAWIAPAN	7
VRLLRLAK	7
ACWLSVAK	7
RFPGATAK	7
TSEPIRAK	7
RAWLATAK	7
RLPVLQAK	7
QPSARPAK	7
QCPPPPAK	7
RSWLAPTK	7
IGALLPAK	7
GFFAEVAK	7
VIAPAVAK	7
RSWLAVA*	7
QVGLLFAK	7
LSWIAPAK	7
LSWAAPAK	6
GTREPAAK	6
RTWLGGAK	6
*HDPARAK	6
RSWIAGAK	6
QTVATFAK	6
RSWLASAK	6
RSWVAVAN	6
RCWLGGAK	6
RVFLAPSK	6
RAWLAPSK	6
LCWCAPAK	6
RAWRAPAK	6
RVWLSAAK	6
TPYPPLAK	6
LIWLSRAK	6
PGAVMSAK	6
RLSSLLAK	6
WSLPRGAK	6
RAWLGLAK	6
TFLMSPAK	6
RYWLSVAK	6
RCWLGAAK	6
RAWTDPAK	6
RCWCAPAT	6
SSIFCAAK	6
RCFRARAK	6
LCPHPSAK	6
RAWLARSK	6
RARCARAK	6
RLWAYPAK	6
VSLHLLAK	6
SSRPWPAK	6
QRLLAAAK	6
PPPARVAK	6
RVWLRAAK	6
RLWLAVSK	6
LVWLSLAK	6
RLWLSVAQ	6
SVWAQPAT	6
RACVALAK	6
RVWCAPSK	6
PYSLLPAK	6
ATSPIDAK	6
LVSCPCAK	6
RAWVQLAT	6
RVWLCVAK	6
LRLRQSAK	6
RVWLVVAK	6
TSFYAAAK	6
RLWLSVAT	6
PGLPRWAK	6
PPSRGLAK	6
FHVSNPAK	6
SVKQSPAK	6
LLWLAVAK	6
HIWASPAT	6
RSPHHCAK	6
SSAPAPAK	6
RAGLALAK	6
RVWLSVEK	6
AWGVRCAK	6
RPWLSPAK	6
PHLV*LAK	6
ASVPALAK	6
FG*PLPAK	6
RPLPPLAK	6
RDWLAAAK	6
PSVSHLAK	6
RIYLATAK	6
SLLPAFAK	6
RLWAQPAK	6
PHGALSAK	6
RAWLALSK	6
RRHIEKAK	6
RVWCAPAN	6
RAWWQPAK	6
RAWLRPAK	6
AAQLVHAK	6
PTVRVSAK	6
RVWASEAT	6
ASALLVAK	6
RCHIEKPK	6
RVCLDPAK	6
RSWASAAK	6
RLWAKPAK	6
LRFMRRAK	6
RSWLAVAT	6
PPALRPAK	6
RVWLGVAT	6
PAVLCPAK	6
RVWLSRSK	6
RFFLAPAK	6
LTLRTGAK	6
PLWPFLAK	6
LTRPLHAK	6
PSRGAPAK	6
RVSPAPAK	6
RVRALSAK	6
PLRSPSAK	6
TRLGRHAK	6
PGVAHGAK	6
RSRPLIAK	6
TVCLMPAK	6
PKTLFPAK	6
VAFWVLAK	6
PSCMSPAK	6
RCHNEKAK	6
FFTLTPAK	6
VRSSPYAK	6
PGRPPLAK	6
RVWSAPAK	6
PLTRFLAK	6
RAWLYVAK	6
PLLDPRAK	6
RAWVARAN	6
SLPSRGAK	6
LPPCLLAK	6
RVWLDTAK	6
RAWWALAK	6
I*TGSVAK	6
GAWIAPSK	6
GNCCATAK	6
RVLCAPAK	6
PSACTRAK	6
PASLVLAK	6
SAGVALAK	6
RSWIATAK	6
RSWAARAK	6
ALLVLCAK	6
RRKPWTAK	6
DLAPTSAK	6
PFPLLPAK	6
PASVSLAK	6
RTWSEPAK	6
RCWLAWAT	6
RFWASPAK	6
LWSILLAK	6
RTWVAPAK	6
REFVVRAK	6
PPVLTPAK	6
RDWCSPAK	6
RAWCAVAK	6
ACDFQPAK	6
VAFLRRAK	6
RCHIENAK	6
RLWASPAT	6
RIWVSRAK	6
RVFLDPAK	6
TFPTCAAK	6
SCVRPGAK	6
LRVPSPAK	6
RTWVALAK	6
RLYLAPAT	6
AIP*PSAK	6
GAWLAPAK	6
RSGSARAK	6
VPQRGSAK	6
RCYLRPAT	6
RAWLKPAK	6
RCWLRPAN	6
WGCLGSAK	6
RLAECLAK	6
SAVIL*AK	6
LLARAVAK	6
RAWLQKAP	6
LTVATVAK	6
HLLISAAK	6
RVWLAQAK	6
PAGVSLAK	6
RSWRSPAK	6
RGWYAPAT	6
*FFHLFAK	6
PSPPPPAK	6
RAWVALAT	6
RVWAVPAK	6
RAVPCSAK	6
RCWFAGAK	6
LAWVQRAK	6
PLHPESAK	6
SLPPSPAK	6
SACPVVAK	6
LVLPYPAK	6
RALLQPAK	6
RSWGAVAK	6
SPVVAGAK	6
GRSSPPAK	6
LPSCPLAK	6
TPSPPVAK	6
GVSLSPAK	6
RAWTTPAK	6
CSIPHPAK	6
LPRYRVAK	6
APSGYCAK	6
PPWSRLAK	5
GSVLPAAK	5
RIYLAPSK	5
RVWTQRAN	5
RSWAAVAT	5
RAWLAEAK	5
TPRRAGAK	5
RFWSAPAK	5
GAWIAPA*	5
RAWTAAAK	5
LPPSRSAK	5
RSWVYVAK	5
GSWIAPAK	5
RAWVASAK	5
SSWVCPAK	5
ASSAFLAK	5
PPLV*FAK	5
PPSWGSAK	5
RCWGATAK	5
RVWLRPAK	5
TAWLTPAK	5
GGAALFAK	5
RIYLEPAK	5
SCWISAAK	5
SIWAQPAT	5
TSPPLFAK	5
CCTYVLAK	5
RCGRILQK	5
CALAPSAK	5
GPTSWSAK	5
KPLLSRAK	5
MCYLAPAK	5
RTCLAPAK	5
RTWLTPAT	5
RSCVARAK	5
PFWLVCAK	5
RVFLAPAT	5
SLLMLPAK	5
SAWLAGAK	5
RIFTSPAT	5
RVFLAPAN	5
LSSRPYAK	5
REPNPAAK	5
RSWVARAQ	5
RLWLTVAK	5
SATIPSAK	5
IRLLGAAK	5
MSWLSVAK	5
RPYCCLAK	5
RVWTSPAK	5
RCVLARAK	5
SLSSHPAK	5
RSWRAAAK	5
LAPNAVAK	5
RAWVALA*	5
RSWVAVA*	5
RSWVVGCK	5
RVLCAVAK	5
PSPHPPAK	5
RSWIAVAI	5
RIWTAVAK	5
LPPFPCAK	5
RTWIAVAK	5
HPLTLLAK	5
FAPTHPAK	5
RLWLDVAK	5
MCWTQVAK	5
RSWRAVAK	5
RVWVYPAK	5
RVWLQPSK	5
RLWIAVAK	5
RSWLSPAI	5
RSWVAWAK	5
RVCLSRAK	5
RCFLAPSK	5
RAWVQQAK	5
LR*TRSAK	5
RSWIYPAT	5
ASPRPPAK	5
PTRCARAK	5
RLWANPAQ	5
RTPTSPAK	5
RADLSRAK	5
CRLEPLAK	5
RVCLSLAK	5
GSAPGHAK	5
RVWLAVAI	5
LAWLAPAK	5
RVWLALAT	5
RTWVARAT	5
RVWARSAK	5
RA*LHVAK	5
MVWARAAK	5
RSWLRPAK	5
GRSTCFAK	5
SAGFDFAK	5
RLWANPAN	5
RVWAAPAK	5
RVWTQRAT	5
RDWARVAK	5
SAWLAVSK	5
RFFLSVAK	5
RVWLEVAK	5
PLAGQAAK	5
RVWLTVAT	5
LHPLDLAK	5
SLYLAPAK	5
SAAHLQAK	5
RVWLSVAQ	5
VSAALSAK	5
PSTLTRAK	5
PLLLLRAK	5
RLWAAVAK	5
SPRHRLAK	5
VFSPLLAK	5
LAHTTPAK	5
MVYL*RAK	5
LCS*AMAK	5
MSWLAWAK	5
RVWLDPSK	5
RSLVARAK	5
RSWVSPEK	5
RSWVHFAK	5
RSWVSPTK	5
RLLLSPAK	5
RGHIEKAK	5
LCYVALAK	5
LTSFAPAK	5
ACDPCPAK	5
RCWSSAAK	5
LDYRLYAK	5
RSFLATAK	5
RVWGAPAK	5
RVWWSVAK	5
RCWVSVAK	5
RSWLQRAK	5
RCWLLVAK	5
RCRASPAK	5
RSCTPRAK	5
LCWVAPAK	5
RSWVQVAT	5
SPLTALAK	5
RTSAPTAK	5
PPVSAVAK	5
RSLVSVAK	5
RTWASTAK	5
RCHIEKAE	5
RAWCAAAK	5
ALPQSLAK	5
GSRTFPAK	5
SSRLGLAK	5
PSSPGLAK	5
GQSILSAK	5
RLWATPAK	5
RCWLSVAK	5
RTWIAPAT	5
RSWLLPAK	5
WFPVSSAK	5
PLPAFLAK	5
QAPPILAK	5
RLWLQPAK	5
AAPTPAAK	5
HIWDSPAK	5
RCLLAWAK	5
SPFHGVAK	5
WLWSRVAK	5
RAWLQPAD	5
LVWVSPAK	5
RAWLDRAK	5
ASPLSLAK	5
RCHLEKAK	5
RAAFPHAK	5
RVWTTPAT	5
RARLQPAK	5
RAWLQQSK	5
PLLGLLAK	5
PVVRSSAK	5
AWPAVAAK	5
RLPEVCAK	5
PPPG*PAK	5
RSWLDWAK	5
RSWVEVAK	5
SRNPAPAK	5
RAWCDPAK	5
RLWLSLAK	5
RLWLAVAI	5
RVLLSVAK	5
TWQLA*AK	5
RTWLSVAT	5
RPVPPWAK	5
NLLRHLAK	5
SL*RPPAK	5
RSCPSPAK	5
RVCSGKRH	5
RSWLSVSK	5
RDKTPAAK	5
RAWTAPAN	5
FWPCLRAK	5
AGPLPAAK	5
RACLQPAK	5
RVWLAPSK	5
LCWLSAAK	5
RLWLSVSK	5
RVWTQLAK	5
RDWVSAAK	5
LAFPASAK	5
PWRVNLAK	5
ATKTS*AK	5
RSGLAPAK	5
PAGPWLAK	5
RAWVAGAK	5
GGPLPSAK	5
RAWLAFAK	5
PSVTPLAK	5
SFRSVLAK	5
RSWLTVAK	5
LPLLPRAK	5
RAWLAQAT	5
ARSQPFAK	5
RSWVAACK	5
HASQVPAK	5
PCLPGCAK	5
RVSSFVAK	5
RPLCSVAK	5
WRASVLAK	5
RCWLAWSK	5
RCWLACAK	5
RAFLQVAT	5
RDFLAPAK	5
LLLRPAAK	5
RLWLGVAK	5
WVQWLPAK	5
RSWLSPA*	5
VLFASPAK	5
RSWLSFAK	5
PILATAAK	5
PVHRLGAK	5
*PYPLPAK	5
LSRPVSAK	5
TPQWLHAK	5
RLWVTVAK	5
*PFNTQAK	5
RVLLAVAK	5
RAWLQQAT	5
ADPGLVAK	5
RCFRAPAK	4
RAWLAPAT	4
RLWAVPAT	4
RCHTEKAK	4
RSLLSVAK	4
RAWLALAT	4
RSWLGPAK	4
RVGARSAK	4
TTGLAPAK	4
PPRCPCAK	4
RVWVSPA*	4
RIWTAAAN	4
PLRFGGAK	4
LALCPSAK	4
HIWASPSK	4
TARQAAAK	4
LAWLSWAK	4
RLWLAAAK	4
RVWCDPAK	4
CAWIAPAK	4
RVWTRPAN	4
RCWLEWAK	4
LVWASPAK	4
LPTLARAK	4
APPFAPAK	4
CPLPRVAK	4
RVWLASAT	4
RTYVASAK	4
PMLP*PAK	4
LSWVAAAK	4
TPRSVPAK	4
SEPIFFAK	4
RVLLQRAK	4
RSWLAASK	4
RSWVAVEK	4
RCWVAPEK	4
SVWLAIAK	4
LPCVAQAK	4
*VRGPVAK	4
RSWVARAE	4
RSWIAPAI	4
RLYLEPAK	4
RLCANPAK	4
RSWVSVSK	4
RSWLDAAK	4
RAWLAQSK	4
TCVTVLAK	4
RYWLARAK	4
RSWLQTAK	4
RVCSCKRH	4
GLWAAPAK	4
SVWAQPSK	4
GALIAPAK	4
RAWLSWAN	4
PRFLAPAK	4
LTFRAPAK	4
RSWVYPAK	4
WSTLLPAK	4
RLCLSPAK	4
RCWARAAK	4
RCYGALAK	4
RAWLALA*	4
RAWCSPAT	4
PLTSSPAK	4
RVWARAAQ	4
RTWLGLAT	4
RVWLLRQK	4
SAWLAVAI	4
PSQLFAAK	4
RSWISAAK	4
RSWLSVAI	4
RPVPYSAK	4
DAPCMKAK	4
WGRFCPAK	4
RAGVARAK	4
RCWLGLAT	4
RVWCSPAK	4
RVLITLAK	4
R*WLAPAK	4
LSWAAVAK	4
RCWLCPAK	4
RCFLSVAT	4
RAWASPAT	4
LLLPARAK	4
RLWLSAAK	4
LSPPTPAK	4
TTWLSPAK	4
TTWLAPAN	4
RLGLAVAK	4
RIWLSPAN	4
PGL*FAAK	4
TFWSLVAK	4
RAYVAPAT	4
EPLSSPAK	4
PPVVGLAK	4
RVGLDPAK	4
SLWTRPAK	4
RTWLYVAK	4
LSWAQPAK	4
CFPPTTAK	4
LCWLFPAK	4
RVRCAPAK	4
CVPLAFAK	4
LDWLTPAK	4
RCWIAPAK	4
RSWLQPSK	4
RVWLQPEK	4
RVWLSRA*	4
RIWLAPAK	4
WAWLQPAK	4
ESVAVRAK	4
RGWGAPAK	4
RVCLSVAK	4
RAWVQVAK	4
RYWLAAAK	4
RAWAKGTD	4
RVWVSTAK	4
RSWLSHAK	4
GVWLSVAK	4
RCYLAPAT	4
RCDIEKAK	4
SVWLSPAK	4
RAWVQSAK	4
RTWLAWAK	4
RLWRAVAK	4
PPPPCPAK	4
PKALSPAK	4
TGAYGFAK	4
PDLLCAAK	4
SSWLAPSK	4
SHVMPRAK	4
LTVGMWAK	4
RDWARAAK	4
RVWVSPSK	4
RVWLQPAI	4
SASLVFAK	4
RCWVATAT	4
ITAARGAK	4
RAFVAVAT	4
RLWLSPAI	4
RAWTRPAK	4
RAGLAQAK	4
RVWSRAAK	4
LGPGPSAK	4
SLEVLPAK	4
RAWGQLAK	4
RAWCAPTK	4
RIDLAPAK	4
RVGARAAK	4
PVLLMGAK	4
RCWTQVAN	4
RLWLDPAK	4
SPDLSWAK	4
VSLGGPAK	4
RSFRAPAK	4
RTFAQEAK	4
RTWLSRSK	4
LLA*GIAK	4
RVWISVAK	4
RDWARPAK	4
RVWLTGAK	4
RSWLAVAN	4
LCWISAAK	4
RVWARAAI	4
[truncated: 6,050 more rows]
